# Supplementary material for: Algorithmically Deduced FREM2 Molecular Pathway Is a Potent Grade and Survival Biomarker of Human Gliomas
Source: Cancers (Basel). 2021 Aug 16;13(16):4117. doi: 10.3390/cancers13164117 (PMC8394245; doi:10.3390/cancers13164117)
Supplement: Supplementary file 1 [file cancers-13-04117-s001.zip]

Archive with 8 entries (8 files):
- Supplementary_Figure_S1.tif
- Supplementary_Figure_S2.tif
- Supplementary_Figure_S3.tif
- Supplementary_File_1.xlsx
- Supplementary_File_3.xlsx
- Supplementary_File_4.xlsx
- Supplementary_File_5.xlsx
- Supplementary_File_6.xlsx
