# Supplementary material for: Algorithmically Deduced FREM2 Molecular Pathway Is a Potent Grade and Survival Biomarker of Human Gliomas
Source: Cancers (Basel). 2021 Aug 16;13(16):4117. doi: 10.3390/cancers13164117 (PMC8394245; doi:10.3390/cancers13164117)
Supplement: Supplementary file 1 [file cancers-13-04117-s001.zip › Supplementary_File_1.xlsx]

## Sheet: clinical
ID_sample	Diagnosis	MGMT methylation	IDH mutation	Therapy	TTP,months
74	GBM IV	unknown	wt	RT+TMZ	5
433	GBM IV	meth	wt	RT+TMZ>>>adj.TMZ	26
607	GBM IV	unmeth	wt	RT 34Gy>>>adjuvant TMZ	5
636	GBM IV	meth	wt	RTZ+TMZ	4
197_1	GBM IV	unknown	wt	RT+TMZ >>>adj. TMZ>>> CCNU	23
197_2
197_3
223-1	GBM IV	unknown	wt	RT+TMZ>>>adj.itensified TMZ>>>Avastin>>>CCNU	31
223-10
223-2
223-3
223-4
223-5
223-6
223-7
223-8
223-9
274_1	GBM IV	unknown	mut	RT+TMZ >>> adjuvant TMZ	32
274_2
330-1	GBM IV	meth	wt	Gliadel>>>RT+TMZ>>>intensified TMZ>>>	8
330-2
349-1	GBM IV	unknown	wt	RT+TMZ>>>adj.TMZ	4
349-2
429-1	GBM IV	unmeth	wt	RT+TMZ>>>adj.TMZ	4
429-2
478_1	GBM IV	unmeth	wt	RT+TMZ >>> adjuvant TMZ	14
478_2
478_4
560-1	GBM IV	unmeth	wt	RT+TMZ	14
560-2
560-3
591-1	GBM IV	unmeth	wt	RT 34 Gy >>>adj. TMZ	9
591-2
591-3
591-4
613-1.1	GBM IV	unmeth	wt	RT+TMZ>>>adj.TMZ	9
613-2.1
613-2.2
619-2.1	GBM IV	unmeth	wt	RT+TMZ>>>adj.TMZ	6
619-2.3
637-1	GBM IV	unmeth	wt	RT+TMZ	3
637-2
