# Supplementary material for: Algorithmically Deduced FREM2 Molecular Pathway Is a Potent Grade and Survival Biomarker of Human Gliomas
Source: Cancers (Basel). 2021 Aug 16;13(16):4117. doi: 10.3390/cancers13164117 (PMC8394245; doi:10.3390/cancers13164117)
Supplement: Supplementary file 1 [file cancers-13-04117-s001.zip › Supplementary_File_3.xlsx]

## Sheet: TCGA
	FREM2_gene_expression	PAL1	PAL2	PAL3
TCGA.02.0047.01A.01R.1849.01	2535.6	69.146	65.3405	38.4204
TCGA.02.0055.01A.01R.1849.01	45.6023	112.667	100.891	53.7901
TCGA.02.2483.01A.01R.1849.01	1246.56	29.8029	23.9863	14.5551
TCGA.02.2485.01A.01R.1849.01	3401.05	17.8458	12.0013	0.507314
TCGA.02.2486.01A.01R.1849.01	120.347	81.1881	70.7516	17.0509
TCGA.06.0125.01A.01R.1849.01	7424.01	32.9484	29.3243	10.0713
TCGA.06.0129.01A.01R.1849.01	323.27	34.0977	29.6281	19.1569
TCGA.06.0130.01A.01R.1849.01	49.0716	126.125	114.191	55.2355
TCGA.06.0132.01A.02R.1849.01	255.447	95.9436	81.7231	43.4979
TCGA.06.0138.01A.02R.1849.01	810.686	62.2624	51.0079	20.0804
TCGA.06.0139.01A.01R.1849.01	260.477	161.456	136.485	63.4328
TCGA.06.0141.01A.01R.1849.01	686.072	114.293	93.0779	42.0918
TCGA.06.0156.01A.02R.1849.01	608.616	72.9165	61.4869	32.3703
TCGA.06.0156.01A.03R.1849.01	520.287	73.2807	61.0216	29.2102
TCGA.06.0157.01A.01R.1849.01	867.663	48.6602	38.8126	18.6588
TCGA.06.0158.01A.01R.1849.01	2033.32	57.7593	50.7193	23.2457
TCGA.06.0168.01A.01R.1849.01	487.113	76.4449	67.6263	35.3676
TCGA.06.0174.01A.01R.1849.01	3315.63	16.2552	15.4066	7.44076
TCGA.06.0178.01A.01R.1849.01	144.506	25.4108	12.3036	2.85689
TCGA.06.0184.01A.01R.1849.01	812.783	72.5427	60.4959	22.2513
TCGA.06.0187.01A.01R.1849.01	1345.93	64.3566	56.128	19.3667
TCGA.06.0190.01A.01R.1849.01	601.31	103.516	90.3605	43.3568
TCGA.06.0210.01A.01R.1849.01	1398.35	90.7471	80.7261	30.2197
TCGA.06.0211.01A.01R.1849.01	4628.38	73.4518	63.9978	25.0948
TCGA.06.0211.01B.01R.1849.01	6082.72	25.5594	18.5886	2.37017
TCGA.06.0219.01A.01R.1849.01	447.443	42.3873	26.9689	3.19683
TCGA.06.0238.01A.02R.1849.01	926.734	47.9127	38.2378	18.3222
TCGA.06.0644.01A.02R.1849.01	2609.53	121.742	108.076	50.587
TCGA.06.0645.01A.01R.1849.01	528.929	100.972	88.8258	45.5387
TCGA.06.0646.01A.01R.1849.01	1590.18	54.6078	51.7514	25.782
TCGA.06.0649.01B.01R.1849.01	772.391	90.9723	76.8887	32.901
TCGA.06.0686.01A.01R.1849.01	1057.88	39.0065	36.5788	19.5533
TCGA.06.0743.01A.01R.1849.01	1784.03	29.666	24.4338	8.99409
TCGA.06.0744.01A.01R.1849.01	2219.82	7.21675	4.47697	-4.35041
TCGA.06.0745.01A.01R.1849.01	1629.22	46.7574	40.8768	11.3955
TCGA.06.0747.01A.01R.1849.01	5268	12.2567	9.87442	-3.42453
TCGA.06.0749.01A.01R.1849.01	131.991	42.2625	38.7469	15.1647
TCGA.06.0750.01A.01R.1849.01	651.949	72.9431	61.3399	18.9927
TCGA.06.0878.01A.01R.1849.01	2387.96	80.4694	70.3276	29.7921
TCGA.06.0882.01A.01R.1849.01	190.596	69.7926	61.0927	27.2469
TCGA.06.1804.01A.01R.1849.01	2067.41	40.8651	34.3116	14.4722
TCGA.06.2557.01A.01R.1849.01	1641.27	89.4955	75.2812	29.048
TCGA.06.2558.01A.01R.1849.01	446.615	55.9765	45.8227	22.4265
TCGA.06.2559.01A.01R.1849.01	2760.39	53.0486	46.8267	18.2235
TCGA.06.2561.01A.02R.1849.01	616.197	64.6412	54.2921	25.3162
TCGA.06.2562.01A.01R.1849.01	1861.36	65.1195	56.4146	26.3875
TCGA.06.2563.01A.01R.1849.01	4686.54	33.8422	25.2335	3.85939
TCGA.06.2564.01A.01R.1849.01	2181.06	60.6105	52.9947	19.0777
TCGA.06.2565.01A.01R.1849.01	10498.6	45.3875	32.812	11.0157
TCGA.06.2567.01A.01R.1849.01	499.226	78.485	67.0249	33.2092
TCGA.06.2569.01A.01R.1849.01	461.495	-35.2915	-26.9285	-4.44244
TCGA.06.2570.01A.01R.1849.01	735.413	51.0556	44.1226	23.1236
TCGA.06.5408.01A.01R.1849.01	1500.83	30.3169	24.4236	5.13537
TCGA.06.5410.01A.01R.1849.01	881.584	151.567	129.282	65.4449
TCGA.06.5411.01A.01R.1849.01	408.966	36.638	28.9307	20.7351
TCGA.06.5412.01A.01R.1849.01	971.86	105.209	86.9067	38.892
TCGA.06.5413.01A.01R.1849.01	563.515	75.6927	61.1096	25.7398
TCGA.06.5414.01A.01R.1849.01	1109.57	67.2774	58.2279	18.4349
TCGA.06.5416.01A.01R.1849.01	766.044	-19.5568	-20.7602	-5.69073
TCGA.06.5417.01A.01R.1849.01	273.103	4.70224	-0.381293	-9.36548
TCGA.06.5418.01A.01R.1849.01	1977.97	63.6131	56.2147	14.7259
TCGA.06.5856.01A.01R.1849.01	2153.6	59.8108	47.0644	19.582
TCGA.06.5858.01A.01R.1849.01	2241.2	74.2742	66.0687	28.2201
TCGA.06.5859.01A.01R.1849.01	364.477	32.5415	22.7519	1.96046
TCGA.08.0386.01A.01R.1849.01	852.612	25.4441	21.8204	9.69662
TCGA.12.0616.01A.01R.1849.01	3050.78	19.5673	16.3101	-0.812951
TCGA.12.0618.01A.01R.1849.01	1798.05	-1.13602	-1.03097	-1.55497
TCGA.12.0619.01A.01R.1849.01	830.71	95.049	84.912	40.4648
TCGA.12.0821.01A.01R.1849.01	627.808	15.295	13.0429	4.55639
TCGA.12.1597.01B.01R.1849.01	1074.73	4.55216	2.85617	-0.187932
TCGA.12.3650.01A.01R.1849.01	2091.02	16.2391	10.294	0.411339
TCGA.12.3652.01A.01R.1849.01	2872.54	-17.9441	-24.8557	-22.5183
TCGA.12.3653.01A.01R.1849.01	881.393	15.2434	13.087	-3.76748
TCGA.12.5295.01A.01R.1849.01	689.853	49.0677	39.3674	2.10267
TCGA.12.5299.01A.02R.1849.01	849.855	39.3308	34.6891	6.7101
TCGA.14.0781.01B.01R.1849.01	426.218	92.8114	82.8837	35.826
TCGA.14.0787.01A.01R.1849.01	837.599	53.9223	44.2158	11.6958
TCGA.14.0789.01A.01R.1849.01	1072.57	103.278	93.4327	43.521
TCGA.14.0790.01B.01R.1849.01	5165.93	-24.3249	-25.9981	-22.1211
TCGA.14.0817.01A.01R.1849.01	714.642	58.9165	44.5463	14.6553
TCGA.14.0871.01A.01R.1849.01	2236.27	-1.61842	4.44615	2.75631
TCGA.14.1034.01A.01R.1849.01	730.457	77.2628	68.1989	27.2804
TCGA.14.1823.01A.01R.1849.01	531.455	66.1812	46.816	6.71216
TCGA.14.1825.01A.01R.1850.01	716.284	13.4038	9.24513	3.41234
TCGA.14.1829.01A.01R.1850.01	742.374	62.6391	41.2196	-0.284295
TCGA.14.2554.01A.01R.1850.01	817.529	46.6959	38.9246	7.69332
TCGA.15.0742.01A.01R.1850.01	1347.14	-2.61924	-2.34713	-13.4829
TCGA.15.1444.01A.02R.1850.01	185.316	37.9434	34.5166	17.8422
TCGA.16.0846.01A.01R.1850.01	426.422	33.5764	34.2511	13.5233
TCGA.16.1045.01B.01R.1850.01	689.677	124.583	104.889	50.0418
TCGA.19.1390.01A.01R.1850.01	8039.59	-3.86244	2.97951	1.59562
TCGA.19.1787.01B.01R.1850.01	1911.09	45.2707	41.9774	16.2886
TCGA.19.2619.01A.01R.1850.01	1185.59	16.7003	14.0275	3.1295
TCGA.19.2620.01A.01R.1850.01	3068.97	39.3657	31.0078	14.8162
TCGA.19.2624.01A.01R.1850.01	5066.17	-28.7214	-26.1499	-16.2523
TCGA.19.2625.01A.01R.1850.01	417.648	9.57271	12.3796	-2.42186
TCGA.19.2629.01A.01R.1850.01	689.583	13.296	13.8396	5.4535
TCGA.19.4065.01A.01R.2005.01	1361.63	100.999	81.9486	31.6513
TCGA.19.5960.01A.11R.1850.01	3732.76	-12.3369	-5.51572	-3.19753
TCGA.26.1442.01A.01R.1850.01	488.287	8.20632	7.54134	0.402544
TCGA.26.5132.01A.01R.1850.01	570.171	25.9797	26.9105	7.80375
TCGA.26.5133.01A.01R.1850.01	2181.76	-4.17451	-4.31228	-10.576
TCGA.26.5134.01A.01R.1850.01	4196.31	21.3929	18.0124	10.1649
TCGA.26.5135.01A.01R.1850.01	2252.8	53.9523	54.4021	23.9967
TCGA.26.5136.01B.01R.1850.01	543.012	56.524	45.2848	13.8072
TCGA.26.5139.01A.01R.1850.01	1310.14	44.363	39.0026	12.8644
TCGA.27.1830.01A.01R.1850.01	968.198	67.8552	61.2761	28.0679
TCGA.27.1831.01A.01R.1850.01	802.999	53.5357	33.4628	-4.86803
TCGA.27.1832.01A.01R.1850.01	343.71	80.7731	70.5401	26.1931
TCGA.27.1834.01A.01R.1850.01	704.592	62.7557	59.6356	25.6066
TCGA.27.1835.01A.01R.1850.01	2476.57	-27.1245	-30.1002	-25.6751
TCGA.27.1837.01A.01R.1850.01	3750.84	38.5615	36.9436	14.7305
TCGA.27.2519.01A.01R.1850.01	566.141	69.7477	62.4314	21.7068
TCGA.27.2521.01A.01R.1850.01	1329.79	-13.2118	-11.2161	-5.11018
TCGA.27.2523.01A.01R.1850.01	6147.5	-5.58142	-5.61023	-11.0243
TCGA.27.2524.01A.01R.1850.01	1511.98	48.6536	41.7645	17.3958
TCGA.27.2526.01A.01R.1850.01	440.883	16.5225	11.8142	-16.5975
TCGA.27.2528.01A.01R.1850.01	5228.79	25.1797	24.0058	3.86317
TCGA.28.1747.01C.01R.1850.01	1545.18	31.8767	27.3796	8.61109
TCGA.28.1753.01A.01R.1850.01	3116.4	99.5296	87.0194	45.4755
TCGA.28.2499.01A.01R.1850.01	679.438	36.2413	30.2224	3.43707
TCGA.28.2509.01A.01R.1850.01	1080.27	48.6376	44.3037	6.80037
TCGA.28.2510.01A.01R.1850.01	826.619	37.1267	34.1641	28.4952
TCGA.28.2513.01A.01R.1850.01	2409.53	94.813	83.6899	37.1138
TCGA.28.2514.01A.02R.1850.01	3300.92	32.7046	30.0651	15.5985
TCGA.28.5204.01A.01R.1850.01	852.598	19.8874	16.6224	3.89936
TCGA.28.5207.01A.01R.1850.01	938.13	42.1349	34.9834	18.3767
TCGA.28.5208.01A.01R.1850.01	4905.81	56.6054	43.2361	10.8811
TCGA.28.5209.01A.01R.1850.01	7031.99	14.4526	14.5953	4.68757
TCGA.28.5213.01A.01R.1850.01	225.834	93.4373	73.4534	30.4414
TCGA.28.5215.01A.01R.1850.01	1061.61	64.5499	60.0607	33.3872
TCGA.28.5216.01A.01R.1850.01	1100.51	54.597	50.7484	23.5684
TCGA.28.5218.01A.01R.1850.01	55.0348	92.6826	83.0895	47.1706
TCGA.28.5220.01A.01R.1850.01	985.766	28.1964	16.06	-1.88729
TCGA.32.1970.01A.01R.1850.01	986.354	23.6466	20.431	6.54974
TCGA.32.1980.01A.01R.1850.01	440.02	79.1538	67.4112	39.2844
TCGA.32.1982.01A.01R.1850.01	1670.7	75.0304	59.2742	22.9421
TCGA.32.2615.01A.01R.1850.01	576.519	71.826	65.3545	27.7336
TCGA.32.2616.01A.01R.1850.01	1814.76	44.5661	38.7457	2.36229
TCGA.32.2632.01A.01R.1850.01	2169.06	86.3845	71.4976	25.7997
TCGA.32.2634.01A.01R.1850.01	1085.06	8.40395	9.09646	8.56666
TCGA.32.2638.01A.01R.1850.01	4004.48	77.422	66.2645	31.1571
TCGA.32.4213.01A.01R.1850.01	1377.05	91.8395	81.2844	31.9411
TCGA.32.5222.01A.01R.1850.01	1882.87	59.0027	46.5902	16.2003
TCGA.41.2571.01A.01R.1850.01	485.172	-6.43485	-0.989701	-0.69343
TCGA.41.2572.01A.01R.1850.01	3634.97	27.3176	22.2828	1.37719
TCGA.41.3915.01A.01R.1850.01	794.484	102.902	91.9819	41.0099
TCGA.41.4097.01A.01R.1850.01	801.01	111.871	98.2478	46.4312
TCGA.41.5651.01A.01R.1850.01	552.27	-25.4078	-20.7788	-6.90442
TCGA.76.4925.01A.01R.1850.01	2456.66	-3.04902	-3.10116	-14.8603
TCGA.76.4926.01B.01R.1850.01	489.414	39.6308	35.5316	10.878
TCGA.76.4927.01A.01R.1850.01	2407.43	68.4019	62.2168	25.3713
TCGA.76.4928.01B.01R.1850.01	6849.3	81.7874	70.8908	32.595
TCGA.76.4929.01A.01R.1850.01	346.298	37.8166	35.9746	15.4243
TCGA.76.4931.01A.01R.1850.01	1941.88	18.9798	14.3917	1.55091
TCGA.76.4932.01A.01R.1850.01	2026.52	16.343	14.9698	-3.32914
TCGA.CS.4938.01B.11R.1896.07	495.294	-21.7371	-10.8639	-8.6956
TCGA.CS.4941.01A.01R.1470.07	746.434	28.3677	24.5956	11.1036
TCGA.CS.4942.01A.01R.1470.07	584.222	10.4298	11.9148	4.45206
TCGA.CS.4943.01A.01R.1470.07	1068.4	-18.7794	-15.2289	-7.52228
TCGA.CS.4944.01A.01R.1470.07	51.5396	-20.816	-16.6738	-13.0973
TCGA.CS.5390.01A.02R.1470.07	2386.36	-65.2881	-55.8652	-25.5883
TCGA.CS.5393.01A.01R.1470.07	100.957	0.686806	2.02788	6.35269
TCGA.CS.5394.01A.01R.1470.07	4259.19	-84.2195	-77.53	-39.5082
TCGA.CS.5395.01A.01R.1470.07	4294.16	2.07926	4.71556	4.57385
TCGA.CS.5396.01A.02R.1470.07	5725.94	-1.05574	-7.33642	1.63849
TCGA.CS.5397.01A.01R.1896.07	598.392	54.3682	51.021	25.4279
TCGA.CS.6186.01A.12R.2027.07	545.742	-43.0658	-44.0646	-30.9266
TCGA.CS.6188.01A.11R.1896.07	4264.27	40.1352	38.7457	14.8603
TCGA.CS.6290.01A.11R.1708.07	83.509	40.7423	38.756	19.0665
TCGA.CS.6666.01A.11R.1896.07	1351.46	-3.10367	1.01561	3.80636
TCGA.CS.6667.01A.12R.2027.07	444.722	-11.2533	-12.6971	-4.73479
TCGA.CS.6668.01A.11R.1896.07	1031.79	-87.3086	-76.7454	-36.1617
TCGA.CS.6669.01A.11R.1896.07	475.748	-79.0892	-65.2988	-18.7067
TCGA.CS.6670.01A.11R.1896.07	100.062	-77.5505	-68.6511	-26.84
TCGA.DB.5270.01A.02R.1470.07	376.457	-7.85116	-4.2758	9.73414
TCGA.DB.5273.01A.01R.1470.07	701.813	12.221	15.0118	5.49996
TCGA.DB.5274.01A.01R.1470.07	753.45	-36.3324	-34.787	-24.2945
TCGA.DB.5275.01A.01R.1470.07	209.591	-42.166	-36.2897	-12.712
TCGA.DB.5277.01A.01R.1470.07	342.043	-36.3063	-30.3563	-9.27765
TCGA.DB.5278.01A.01R.1470.07	532.248	-29.4577	-27.0077	-9.18957
TCGA.DB.5279.01A.03R.2347.07	92.0603	2.12459	-0.447316	9.81812
TCGA.DB.5280.01A.01R.1470.07	2375.64	-8.86089	-9.84323	-5.01636
TCGA.DB.5281.01A.01R.1470.07	1048.32	-6.0389	-2.70318	5.81023
TCGA.DB.A4X9.01A.11R.A26U.07	12.3405	-36.6834	-29.0138	-10.535
TCGA.DB.A4XA.01A.11R.A26U.07	214.7	-11.5683	-12.1163	-8.32237
TCGA.DB.A4XB.01A.11R.A26U.07	121.9	-37.5702	-29.9175	-6.70415
TCGA.DB.A4XC.01A.11R.A26U.07	197.359	6.36302	4.67713	7.41908
TCGA.DB.A4XD.01A.11R.A27Q.07	486.251	-30.3852	-25.6696	-10.7058
TCGA.DB.A4XE.01A.11R.A27Q.07	669.309	-18.9214	-16.0602	-8.01078
TCGA.DB.A4XF.01A.11R.A27Q.07	136.317	-11.1609	-7.65916	-0.768965
TCGA.DB.A4XG.01A.11R.A27Q.07	564.114	-101.994	-91.0405	-40.9758
TCGA.DB.A4XH.01A.11R.A27Q.07	33.3046	-82.1233	-71.9557	-29.4046
TCGA.DB.A64L.01A.11R.A29R.07	16.4104	-51.3951	-48.0891	-21.0922
TCGA.DB.A64O.01A.11R.A29R.07	703.875	3.1877	1.81882	-0.271545
TCGA.DB.A64P.01A.11R.A29R.07	1582.37	-15.4442	-15.6499	-7.01347
TCGA.DB.A64Q.01A.11R.A29R.07	58.8909	-64.6395	-63.6027	-35.575
TCGA.DB.A64R.01A.11R.A29R.07	286.657	-70.2812	-64.585	-28.7615
TCGA.DB.A64S.01A.11R.A29R.07	880.181	32.869	27.4586	9.9445
TCGA.DB.A64U.01A.11R.A29R.07	456.298	-42.8474	-38.2167	-21.2214
TCGA.DB.A64V.01A.11R.A29R.07	117.783	1.88036	0.763276	-2.88205
TCGA.DB.A64W.01A.11R.A29R.07	1926.63	-125.172	-108.73	-44.433
TCGA.DB.A64X.01A.11R.A29R.07	63.8822	-48.2424	-43.9206	-19.2382
TCGA.DB.A75K.01A.11R.A32Q.07	51.1102	-15.9161	-12.3584	-4.66815
TCGA.DB.A75L.01A.11R.A32Q.07	175.285	-29.6672	-27.5409	-5.63947
TCGA.DB.A75M.01A.11R.A32Q.07	18.98	-16.2831	-13.1462	-9.5345
TCGA.DB.A75O.01A.11R.A32Q.07	26.0294	-5.78052	0.328088	0.969396
TCGA.DB.A75P.01A.11R.A32Q.07	1377.81	1.92781	7.16999	8.54295
TCGA.DH.5140.01A.01R.1470.07	868.925	-20.4152	-17.9385	-4.6303
TCGA.DH.5141.01A.01R.1470.07	1168.27	-50.6433	-43.7986	-29.7107
TCGA.DH.5142.01A.01R.1470.07	146.89	30.4088	30.6344	12.4933
TCGA.DH.5143.01A.01R.1470.07	207.384	-5.72687	-3.46659	5.83291
TCGA.DH.5144.01A.01R.1470.07	226.448	-62.2524	-58.4102	-30.9081
TCGA.DH.A669.01A.12R.A31N.07	658.969	-40.4204	-37.5689	-18.6634
TCGA.DH.A66B.01A.11R.A29R.07	246.861	24.3744	20.8405	6.7459
TCGA.DH.A66D.01A.11R.A31N.07	479.549	10.1849	10.2979	5.94299
TCGA.DH.A66F.01A.11R.A29R.07	405.262	-47.4254	-46.8573	-30.2811
TCGA.DH.A66G.01A.21R.A31N.07	775.952	25.9991	26.1031	19.5847
TCGA.DH.A7UR.01A.11R.A33Z.07	1179.55	-81.2651	-72.2157	-30.5542
TCGA.DH.A7US.01A.11R.A33Z.07	214.041	-32.6048	-28.6641	-17.0256
TCGA.DH.A7UT.01A.12R.A34F.07	136.298	-19.1807	-12.6877	-5.16282
TCGA.DH.A7UU.01A.12R.A34F.07	339.096	-31.8941	-26.289	-7.22351
TCGA.DH.A7UV.01A.12R.A34F.07	122.898	-15.2206	-13.7931	-8.62518
TCGA.DU.5847.01A.11R.1708.07	1064.97	53.8244	49.4752	20.869
TCGA.DU.5849.01A.11R.1708.07	373.615	-42.28	-33.5055	-8.18231
TCGA.DU.5852.01A.11R.1708.07	3915.89	51.9238	45.4561	21.3407
TCGA.DU.5853.01A.11R.1896.07	564.167	34.7188	29.77	18.081
TCGA.DU.5854.01A.11R.1708.07	5356.72	50.339	46.0882	19.7755
TCGA.DU.5855.01A.11R.1708.07	256.975	17.3248	17.6913	10.8392
TCGA.DU.5870.01A.11R.1708.07	214.626	-8.32071	-9.19571	-4.96274
TCGA.DU.5871.01A.12R.1708.07	1139.3	12.8748	13.2933	8.11641
TCGA.DU.5872.01A.11R.1708.07	300.702	14.0283	12.9007	0.145793
TCGA.DU.5874.01A.11R.1708.07	389.409	-68.7847	-63.7996	-30.2907
TCGA.DU.6392.01A.11R.1708.07	677.222	20.9215	19.0603	19.3752
TCGA.DU.6393.01A.11R.1708.07	225.889	-84.1286	-77.6067	-33.3879
TCGA.DU.6394.01A.11R.1708.07	3230.36	-29.7052	-29.0624	-14.583
TCGA.DU.6395.01A.13R.1708.07	550.465	-26.3131	-17.9026	-5.71948
TCGA.DU.6396.01A.11R.1708.07	652.921	63.6261	55.3775	22.5971
TCGA.DU.6397.01A.11R.1708.07	625.176	-34.7393	-31.7522	-14.4053
TCGA.DU.6399.01A.12R.1708.07	248.037	11.5219	10.5444	3.90916
TCGA.DU.6400.01A.12R.1708.07	76.404	-61.4247	-55.3554	-27.5594
TCGA.DU.6401.01A.11R.1708.07	677.355	-3.582	-1.20513	0.630027
TCGA.DU.6402.01A.11R.1708.07	1818.31	58.2743	52.0933	15.9398
TCGA.DU.6403.01A.11R.1708.07	1987.76	3.19051	6.00747	10.1962
TCGA.DU.6404.01A.11R.1708.07	236.525	-8.41517	0.840649	-2.6031
TCGA.DU.6405.01A.11R.1708.07	4382.67	4.46176	4.41371	-5.88809
TCGA.DU.6406.01A.11R.1708.07	5520.31	18.3735	17.9625	1.69353
TCGA.DU.6407.01A.13R.1708.07	597.69	-20.4338	-12.6607	-6.24894
TCGA.DU.6408.01A.11R.1708.07	627.672	-4.4462	-1.17633	2.59949
TCGA.DU.6410.01A.11R.1896.07	22.9049	-119.549	-105.106	-47.2016
TCGA.DU.6542.01A.11R.1896.07	269.2	18.1122	17.7341	14.4315
TCGA.DU.7006.01A.11R.2027.07	3788.85	85.4211	74.254	27.2591
TCGA.DU.7007.01A.11R.2027.07	292.79	47.4408	44.6579	19.2529
TCGA.DU.7008.01A.11R.2027.07	75.1601	-54.0405	-49.1066	-23.4576
TCGA.DU.7009.01A.11R.2027.07	325.2	-72.9638	-63.9694	-26.9272
TCGA.DU.7010.01A.11R.2027.07	330.923	-13.9378	-10.6653	-7.31789
TCGA.DU.7011.01A.11R.2027.07	1016.75	51.5004	44.2169	23.6891
TCGA.DU.7012.01A.11R.2027.07	2531.47	104.608	96.2547	43.5514
TCGA.DU.7013.01A.11R.2027.07	7856.45	28.0813	26.6805	8.14844
TCGA.DU.7014.01A.11R.2027.07	76.5153	-20.3089	-14.5155	-3.1304
TCGA.DU.7015.01A.11R.2027.07	1012.43	17.1195	14.862	4.33849
TCGA.DU.7018.01A.11R.2027.07	2763.78	-84.3564	-75.4193	-32.5924
TCGA.DU.7019.01A.11R.2027.07	834.282	10.5397	10.2672	5.87592
TCGA.DU.7290.01A.11R.2027.07	1054.85	61.4641	58.4321	23.0386
TCGA.DU.7292.01A.11R.2027.07	1034.26	-15.1321	-11.3538	8.1216
TCGA.DU.7294.01A.11R.2027.07	321.192	-58.569	-51.5914	-25.2077
TCGA.DU.7298.01A.11R.2027.07	132.247	0.725969	0.14335	1.4942
TCGA.DU.7299.01A.21R.2027.07	1493.15	-17.5825	-16.5372	-4.41629
TCGA.DU.7300.01A.21R.2090.07	964.111	-16.7757	-12.1891	0.126393
TCGA.DU.7301.01A.11R.2090.07	345.746	7.00728	8.65645	5.24847
TCGA.DU.7302.01A.11R.2090.07	225.24	-47.5014	-41.1821	-14.7325
TCGA.DU.7304.01A.12R.2090.07	232.614	25.9921	24.8621	20.2559
TCGA.DU.7306.01A.11R.2090.07	40.0992	-19.6911	-11.9887	-10.2961
TCGA.DU.7309.01A.11R.2090.07	1197.87	2.02632	4.78823	13.5338
TCGA.DU.8158.01A.11R.2256.07	768.758	70.802	64.3735	31.0265
TCGA.DU.8161.01A.11R.2256.07	1615.18	65.4056	54.9713	20.8894
TCGA.DU.8162.01A.21R.2256.07	1854.07	2.79458	3.47752	14.091
TCGA.DU.8163.01A.11R.2256.07	454.105	23.1891	21.7164	11.7387
TCGA.DU.8164.01A.11R.2256.07	3435.45	-62.1011	-55.858	-23.1798
TCGA.DU.8165.01A.11R.2256.07	1432.17	65.4573	57.8135	24.5601
TCGA.DU.8166.01A.11R.2256.07	418.597	12.413	9.83529	6.61805
TCGA.DU.8167.01A.11R.2256.07	309.259	13.5938	11.9624	7.77465
TCGA.DU.8168.01A.11R.2256.07	1283.97	-65.7885	-59.5241	-25.7413
TCGA.DU.A5TP.01A.11R.A28M.07	482.691	27.0687	29.4577	16.3363
TCGA.DU.A5TR.01A.11R.A28M.07	101.654	56.384	53.0713	19.5697
TCGA.DU.A5TS.01A.11R.A28M.07	319.023	-16.1418	-12.8138	-6.30222
TCGA.DU.A5TT.01A.11R.A28M.07	462.971	3.99424	6.10945	-2.22961
TCGA.DU.A5TU.01A.11R.A28M.07	196.369	12.8393	12.7034	5.00622
TCGA.DU.A5TW.01A.11R.A28M.07	858.505	-21.697	-14.7286	-13.1584
TCGA.DU.A5TY.01A.11R.A28M.07	1571.94	50.8395	43.5238	15.6166
TCGA.DU.A6S2.01A.21R.A32Q.07	281.805	-58.1081	-48.5096	-15.4338
TCGA.DU.A6S3.01A.12R.A32Q.07	966.078	-97.1274	-82.5013	-34.1278
TCGA.DU.A6S6.01A.21R.A32Q.07	40.1652	-92.3431	-78.9529	-28.0043
TCGA.DU.A6S7.01A.21R.A32Q.07	303.086	-8.93939	-5.64509	-0.68681
TCGA.DU.A6S8.01A.12R.A32Q.07	40.8242	-80.5744	-71.7348	-33.8828
TCGA.DU.A76K.01A.11R.A33Z.07	779.535	-54.3561	-44.5296	-17.9243
TCGA.DU.A76L.01A.11R.A32Q.07	1947.09	72.8761	63.9829	36.909
TCGA.DU.A76O.01A.11R.A32Q.07	144.643	8.23606	7.26848	0.808589
TCGA.DU.A76R.01A.11R.A32Q.07	171.609	0.485377	-4.351	-0.421319
TCGA.DU.A7T6.01A.11R.A33Z.07	2447.1	-37.8467	-31.84	-10.825
TCGA.DU.A7T8.01A.21R.A34R.07	60.3741	17.1695	16.0259	9.56713
TCGA.DU.A7TA.01A.11R.A33Z.07	1342.11	8.3601	4.84177	4.75168
TCGA.DU.A7TB.01A.11R.A33Z.07	191.34	-54.0049	-42.0538	-10.4297
TCGA.DU.A7TC.01A.21R.A34R.07	78.3354	-76.6026	-67.31	-26.161
TCGA.DU.A7TD.01A.12R.A34F.07	2572.33	57.8078	52.0289	19.0263
TCGA.DU.A7TG.01A.21R.A34R.07	117.303	-17.318	-11.1583	5.2431
TCGA.DU.A7TI.01A.11R.A33Z.07	413.045	10.5329	9.20968	11.5645
TCGA.DU.A7TJ.01A.11R.A34R.07	7143.81	18.6941	15.4484	-5.15379
TCGA.E1.5302.01A.01R.1470.07	401.11	12.4944	15.1138	11.8881
TCGA.E1.5303.01A.01R.1470.07	75.7134	23.6556	25.2714	10.6177
TCGA.E1.5304.01A.01R.1470.07	2119.34	-101.279	-85.9014	-36.6129
TCGA.E1.5305.01A.01R.1896.07	863.909	-14.5683	-9.94932	-1.00017
TCGA.E1.5307.01A.01R.1896.07	286.97	-28.8372	-26.1762	-7.67079
TCGA.E1.5311.01A.01R.1470.07	215.089	-63.1547	-54.6709	-22.908
TCGA.E1.5318.01A.01R.1470.07	1830.81	-51.5384	-48.3619	-23.8335
TCGA.E1.5319.01A.01R.1896.07	223.737	-25.8903	-22.2682	-13.2704
TCGA.E1.5322.01A.01R.1470.07	1248.91	14.5443	11.2212	3.3809
TCGA.E1.A7YD.01A.11R.A34F.07	1406.2	-5.51672	-9.30353	-10.4446
TCGA.E1.A7YE.01A.11R.A34F.07	1751.8	40.4234	37.6934	21.2042
TCGA.E1.A7YH.01A.11R.A34F.07	73.5836	-22.9517	-18.5195	-8.28888
TCGA.E1.A7YI.01A.11R.A34F.07	17094.9	-11.4836	-8.84376	-3.43752
TCGA.E1.A7YJ.01A.11R.A34F.07	1627.28	21.8227	18.9439	-0.497805
TCGA.E1.A7YK.01A.11R.A34F.07	126.587	39.773	38.5352	14.1609
TCGA.E1.A7YL.01A.11R.A34F.07	671.149	35.1238	34.4345	12.6238
TCGA.E1.A7YM.01A.11R.A34F.07	292.357	-24.4998	-21.0896	-11.294
TCGA.E1.A7YN.01A.11R.A34F.07	127.787	94.8737	86.3896	38.5095
TCGA.E1.A7YO.01A.11R.A34F.07	117.427	-54.6185	-50.5496	-22.1607
TCGA.E1.A7YQ.01A.11R.A34R.07	1098.61	71.7884	61.3377	29.2536
TCGA.E1.A7YS.01A.11R.A34F.07	22.5033	-97.1731	-90.3136	-38.0389
TCGA.E1.A7YU.01A.11R.A34R.07	687.552	-20.7051	-17.722	-6.11364
TCGA.E1.A7YV.01A.11R.A34R.07	584.618	-18.4652	-17.1235	-4.50072
TCGA.E1.A7YW.01A.11R.A34R.07	294.758	-9.42066	-6.16804	0.0816701
TCGA.E1.A7YY.01A.11R.A34R.07	555.598	-21.1147	-14.8875	2.09824
TCGA.E1.A7Z2.01A.21R.A34R.07	292.381	-40.0225	-32.3772	-14.748
TCGA.E1.A7Z3.01A.11R.A34R.07	233.307	10.9692	11.392	13.4175
TCGA.E1.A7Z4.01A.11R.A34R.07	29.4751	-18.2004	-16.6573	-8.321
TCGA.E1.A7Z6.01A.11R.A34R.07	782.028	-0.61619	1.71208	4.23122
TCGA.EZ.7264.01A.11R.2027.07	116.96	-70.9322	-65.4772	-31.7455
TCGA.F6.A8O3.01A.11R.A36H.07	162.602	-95.0182	-85.0869	-39.4456
TCGA.F6.A8O4.01A.11R.A36H.07	471.051	-52.2273	-44.3114	-15.2505
TCGA.FG.5962.01B.11R.1896.07	27.8611	-44.874	-40.9405	-12.1392
TCGA.FG.5963.01A.11R.1708.07	1861.84	69.1087	63.6974	33.9765
TCGA.FG.5964.01A.11R.1708.07	181.159	-3.14325	-1.55302	1.36163
TCGA.FG.5965.01B.11R.1896.07	243.766	8.89953	9.13164	7.56815
TCGA.FG.6688.01A.11R.1896.07	672.528	33.6008	32.82	13.1209
TCGA.FG.6689.01A.11R.1896.07	54.8461	-12.6038	-7.39504	3.67749
TCGA.FG.6690.01A.11R.1896.07	13.5404	3.06553	1.69508	3.12952
TCGA.FG.6691.01A.11R.1896.07	1781.53	38.208	34.8374	17.2246
TCGA.FG.6692.01A.11R.1896.07	3054.75	-11.149	-6.89217	-13.5753
TCGA.FG.7634.01A.11R.2090.07	1416.18	49.021	42.994	25.8425
TCGA.FG.7636.01A.11R.2090.07	3173.28	-45.0693	-37.8949	-16.9044
TCGA.FG.7637.01A.11R.2090.07	35.7128	-54.049	-46.8224	-18.8489
TCGA.FG.7638.01B.12R.2090.07	743.185	-44.4828	-39.2325	-17.1827
TCGA.FG.7641.01B.11R.2256.07	335.347	-70.346	-65.3177	-21.219
TCGA.FG.7643.01A.11R.2090.07	768.876	-11.7702	-8.82089	5.27144
TCGA.FG.8181.01A.11R.2256.07	560.073	-27.9242	-23.0462	2.99505
TCGA.FG.8182.01A.11R.2256.07	170.258	4.7432	1.77056	3.77927
TCGA.FG.8185.01A.11R.2256.07	1051.88	-49.2831	-44.4394	-22.1759
TCGA.FG.8186.01A.11R.2256.07	137.512	1.97495	0.229681	0.196138
TCGA.FG.8187.01A.11R.2256.07	135.619	-16.3841	-16.3743	-5.41084
TCGA.FG.8188.01A.11R.2256.07	366.201	-14.7555	-10.7238	-4.7543
TCGA.FG.8189.01B.11R.A28M.07	338.53	-75.9965	-63.7319	-13.7702
TCGA.FG.8191.01A.11R.2256.07	214.611	0.770719	1.83418	6.72494
TCGA.FG.A4MT.01A.11R.A26U.07	539.819	-41.7703	-40.8684	-20.3926
TCGA.FG.A4MU.01B.11R.A28M.07	3250.03	48.9839	47.5711	22.0375
TCGA.FG.A4MW.01A.11R.A26U.07	7215.21	-9.0266	-4.85002	3.53902
TCGA.FG.A4MX.01A.11R.A26U.07	400.318	-34.4814	-29.0053	-7.00303
TCGA.FG.A4MY.01A.11R.A26U.07	373.731	-19.938	-12.9476	-5.93856
TCGA.FG.A60J.01A.11R.A28M.07	84.8068	6.34919	2.20379	5.71691
TCGA.FG.A60K.01A.11R.A29R.07	406.458	-36.9168	-37.109	-18.2922
TCGA.FG.A60L.01A.12R.A31N.07	68.6057	-1.40795	-0.958838	-5.97947
TCGA.FG.A6IZ.01A.11R.A31N.07	40.1749	-71.8465	-69.8071	-39.3225
TCGA.FG.A6J1.01A.11R.A31N.07	201.907	-40.2265	-37.6416	-21.5125
TCGA.FG.A6J3.01A.11R.A31N.07	321.247	11.7222	13.5445	5.31258
TCGA.FG.A70Y.01A.12R.A34R.07	145.993	12.2047	12.3259	1.78692
TCGA.FG.A70Z.01A.12R.A33Z.07	1158.74	46.3518	42.5089	23.2071
TCGA.FG.A710.01A.12R.A33Z.07	202.56	4.69962	4.18415	3.6324
TCGA.FG.A711.01A.21R.A33Z.07	23.6234	-48.7729	-45.5502	-18.1585
TCGA.FG.A713.01A.11R.A32Q.07	838.149	-52.1294	-41.4708	-8.81971
TCGA.FG.A87N.01A.11R.A36H.07	6002.6	-13.0002	-11.6798	-3.6752
TCGA.FG.A87Q.01A.11R.A36H.07	1093.51	53.7732	45.1825	17.9055
TCGA.FN.7833.01A.11R.2090.07	20.4955	35.2501	31.828	17.5278
TCGA.HT.7467.01A.11R.2027.07	567.269	-32.3397	-27.1264	-5.16646
TCGA.HT.7468.01A.11R.2027.07	236.763	-33.0742	-30.0399	-16.1399
TCGA.HT.7469.01A.11R.2256.07	2734.52	-40.7045	-35.3182	-17.4398
TCGA.HT.7470.01A.12R.2090.07	183.349	-26.8371	-20.9048	-0.586349
TCGA.HT.7471.01A.11R.2256.07	269.574	16.8012	11.8672	3.14734
TCGA.HT.7472.01A.11R.2027.07	1088.94	27.3347	25.2323	15.2097
TCGA.HT.7473.01A.11R.2027.07	1457.1	75.6543	69.3368	27.1137
TCGA.HT.7474.01A.11R.2027.07	58.7559	-39.1712	-31.0051	-6.99425
TCGA.HT.7475.01A.11R.2027.07	272.1	-67.327	-56.9433	-21.208
TCGA.HT.7476.01A.11R.2027.07	375.245	13.6007	14.1101	18.4222
TCGA.HT.7477.01B.11R.A28M.07	2838.25	-21.2231	-15.4456	-2.89042
TCGA.HT.7478.01A.11R.2027.07	274.024	47.19	42.7156	21.1594
TCGA.HT.7479.01A.11R.2027.07	340.376	26.3474	25.9112	15.5667
TCGA.HT.7480.01A.11R.2090.07	459.384	-42.9734	-39.3157	-14.384
TCGA.HT.7481.01A.11R.2027.07	274.886	-44.8881	-39.892	-13.6292
TCGA.HT.7482.01A.11R.2027.07	345.908	18.9687	17.0518	7.16756
TCGA.HT.7483.01A.11R.2027.07	1625.39	-2.09953	-2.376	1.23792
TCGA.HT.7485.01A.11R.2027.07	64.7164	-9.58164	-5.57466	-2.97005
TCGA.HT.7601.01A.11R.2090.07	211.085	52.5223	48.8089	23.2654
TCGA.HT.7602.01A.21R.2090.07	256.959	-4.81577	-3.44136	-2.44447
TCGA.HT.7603.01A.21R.2090.07	377.906	-67.2881	-61.7852	-23.1184
TCGA.HT.7604.01A.11R.2090.07	557.129	-30.2998	-25.0898	-12.3632
TCGA.HT.7605.01A.11R.2090.07	69.4498	-41.5159	-36.2059	-10.5878
TCGA.HT.7606.01A.11R.2090.07	225.508	-45.5536	-40.462	-21.0941
TCGA.HT.7607.01A.11R.2090.07	237.942	-13.1321	-8.71639	1.74888
TCGA.HT.7608.01A.11R.2090.07	166.051	2.12502	-1.48408	-5.02327
TCGA.HT.7609.01A.11R.2090.07	1335.35	-0.951634	1.2122	2.53313
TCGA.HT.7610.01A.21R.2090.07	684.495	-36.182	-31.4538	-4.9371
TCGA.HT.7611.01A.11R.2403.07	5477.7	21.7576	24.1533	6.58186
TCGA.HT.7616.01A.11R.2256.07	364.565	36.6118	30.2905	12.0639
TCGA.HT.7620.01A.11R.2256.07	93.8748	-8.42603	-9.30002	-6.39087
TCGA.HT.7676.01A.11R.2403.07	105.493	11.3662	9.10668	2.96721
TCGA.HT.7677.01A.11R.2256.07	353.764	-43.9138	-41.9514	-22.3006
TCGA.HT.7680.01A.11R.2256.07	133.126	47.374	42.3293	17.3091
TCGA.HT.7681.01A.11R.2403.07	318.796	-27.8356	-23.4278	-4.03616
TCGA.HT.7684.01A.11R.2256.07	49.704	-9.20049	-8.62572	-8.26386
TCGA.HT.7686.01A.11R.2256.07	73.8962	39.9347	40.1474	14.066
TCGA.HT.7687.01A.11R.2256.07	3098.62	-10.54	-11.7727	-1.47549
TCGA.HT.7688.01A.11R.2256.07	189.44	-62.6075	-54.3939	-16.267
TCGA.HT.7689.01A.11R.2256.07	85.4434	-24.6615	-20.7937	-7.04943
TCGA.HT.7690.01A.11R.2256.07	263.926	24.5304	22.7261	15.0875
TCGA.HT.7691.01A.11R.2256.07	613.604	37.1087	28.6146	14.4274
TCGA.HT.7692.01A.12R.2256.07	324.319	-32.8524	-35.1633	-13.0909
TCGA.HT.7693.01A.11R.2256.07	19.7057	21.4658	14.5034	1.99081
TCGA.HT.7694.01A.11R.2256.07	377.019	-61.0588	-51.5809	-15.3345
TCGA.HT.7695.01A.11R.2256.07	631.447	-51.9824	-45.9383	-12.1081
TCGA.HT.7854.01A.11R.2256.07	66.4971	30.4308	29.0487	25.6389
TCGA.HT.7855.01A.11R.2403.07	183.113	-25.6691	-22.5882	-8.21365
TCGA.HT.7856.01A.11R.2403.07	547.585	-38.9887	-31.704	-4.58113
TCGA.HT.7857.01A.11R.2403.07	7565	137.374	117.389	52.2398
TCGA.HT.7858.01A.11R.2403.07	293.59	28.1095	25.5994	14.21
TCGA.HT.7860.01A.11R.2403.07	1584.25	53.2206	43.1254	18.413
TCGA.HT.7873.01B.11R.2403.07	321.219	2.91396	0.322119	-1.90241
TCGA.HT.7874.01A.11R.2403.07	626.997	-40.1386	-34.3723	-5.78736
TCGA.HT.7875.01A.11R.2403.07	1067.9	-59.0542	-54.8144	-26.6229
TCGA.HT.7877.01A.11R.2403.07	931.116	-40.8065	-37.1974	-11.9563
TCGA.HT.7879.01A.11R.2403.07	1579.69	11.9148	9.42026	5.12183
TCGA.HT.7880.01A.11R.2403.07	77.5247	-22.9904	-18.1162	0.61361
TCGA.HT.7881.01A.11R.2403.07	267.135	-61.2826	-52.4146	-18.6841
TCGA.HT.7882.01A.11R.2403.07	1118.12	154.514	136.716	66.8404
TCGA.HT.7884.01B.11R.2403.07	429.45	-34.0139	-28.9072	-11.9313
TCGA.HT.7902.01A.12R.2403.07	318.084	-14.2266	-8.56291	-2.3617
TCGA.HT.8010.01A.11R.2403.07	274.288	-4.52908	-5.87626	4.04528
TCGA.HT.8011.01A.11R.2403.07	2090.46	-10.9148	-7.25515	-4.73146
TCGA.HT.8012.01A.11R.2403.07	159.143	-41.2689	-39.5084	-20.747
TCGA.HT.8013.01A.11R.2403.07	240.987	34.3486	33.9439	14.309
TCGA.HT.8015.01B.11R.A28M.07	567.473	16.5097	16.5109	19.0428
TCGA.HT.8018.01A.11R.2404.07	354.622	61.2036	56.8469	38.689
TCGA.HT.8019.01A.21R.2404.07	648.613	-68.2546	-57.1742	-14.6112
TCGA.HT.8104.01A.11R.2404.07	5064.12	8.3433	7.64692	4.29474
TCGA.HT.8105.01A.11R.2404.07	258.573	-26.942	-26.3061	-9.24406
TCGA.HT.8107.01A.13R.2404.07	271.737	-25.8027	-21.9361	2.63351
TCGA.HT.8108.01A.11R.2404.07	55.7038	9.74544	6.08013	1.62834
TCGA.HT.8109.01A.11R.2404.07	351.162	-8.2065	-9.96042	3.46091
TCGA.HT.8110.01A.11R.2404.07	1823.8	72.9908	64.71	30.9927
TCGA.HT.8111.01A.11R.2404.07	497.136	16.0287	15.7222	10.3083
TCGA.HT.8113.01A.11R.2404.07	249.662	-63.4852	-52.4941	-14.4678
TCGA.HT.8114.01A.11R.2404.07	127.334	47.6681	41.4266	18.6733
TCGA.HT.8558.01A.21R.2404.07	313.16	-67.7778	-54.9212	-15.9332
TCGA.HT.8563.01A.11R.2404.07	277.207	113.754	97.4604	40.1334
TCGA.HT.8564.01A.11R.2404.07	507.987	24.7144	19.3462	19.8184
TCGA.HT.A4DS.01A.11R.A26U.07	668.908	16.1787	13.1666	2.39818
TCGA.HT.A4DV.01A.11R.A26U.07	133.038	-38.6729	-32.6654	-12.8007
TCGA.HT.A5R5.01A.11R.A28M.07	212.464	21.3398	22.8619	15.5668
TCGA.HT.A5R7.01A.11R.A28M.07	197.14	-42.7203	-36.5936	-5.24094
TCGA.HT.A5R9.01A.11R.A28M.07	815.447	-57.1507	-48.4883	-25.1335
TCGA.HT.A5RA.01A.11R.A28M.07	5019.22	23.2155	21.0574	10.5487
TCGA.HT.A5RB.01A.11R.A28M.07	1431.19	-47.0069	-42.2177	-11.8542
TCGA.HT.A5RC.01A.11R.A28M.07	4729.07	32.8597	31.2819	5.20955
TCGA.HT.A614.01A.11R.A29R.07	406.676	-22.1796	-19.3241	-10.561
TCGA.HT.A615.01A.11R.A29R.07	229.932	-4.09574	-8.72159	-7.07083
TCGA.HT.A616.01A.11R.A29R.07	178.86	-35.8707	-30.6733	-4.94034
TCGA.HT.A617.01A.11R.A29R.07	485.823	49.7662	38.2233	11.1695
TCGA.HT.A618.01A.11R.A29R.07	418.363	45.3403	38.9362	18.2554
TCGA.HT.A619.01A.11R.A29R.07	17.2462	-126.916	-113.787	-57.6076
TCGA.HT.A61A.01A.11R.A29R.07	293.35	-33.9111	-28.832	-5.44597
TCGA.HT.A61B.01A.11R.A29R.07	234.944	32.3715	30.4115	6.59472
TCGA.HT.A61C.01A.11R.A29R.07	2594.38	20.1558	20.5365	8.65109
TCGA.HT.A74H.01A.11R.A32Q.07	842.375	34.7759	34.1816	11.888
TCGA.HT.A74J.01A.12R.A32Q.07	24.3138	-11.925	-8.22921	0.625563
TCGA.HT.A74K.01A.11R.A32Q.07	258.505	-23.8237	-18.2145	-12.789
TCGA.HT.A74L.01A.11R.A32Q.07	75.6026	-30.2998	-30.9273	-14.7692
TCGA.HT.A74O.01A.11R.A32Q.07	336.621	14.4768	16.0503	1.46064
TCGA.HW.7486.01A.11R.2027.07	95.1817	-14.9752	-11.3588	-7.32934
TCGA.HW.7487.01A.11R.2027.07	857.698	-51.9632	-46.6661	-17.2135
TCGA.HW.7489.01A.11R.2027.07	323.638	-43.6364	-34.0705	-3.71864
TCGA.HW.7490.01A.11R.2027.07	162.232	-28.8664	-23.142	-11.9491
TCGA.HW.7491.01A.11R.2027.07	269.908	-61.0795	-52.3855	-28.2571
TCGA.HW.7493.01A.11R.2027.07	187.5	35.475	33.2377	22.037
TCGA.HW.7495.01A.11R.2027.07	393.63	-51.1945	-43.2684	-12.7802
TCGA.HW.8319.01A.11R.2404.07	317.739	-18.8181	-18.3734	-3.0287
TCGA.HW.8320.01A.11R.2404.07	387.403	-5.89874	-7.14861	-0.283079
TCGA.HW.8321.01A.11R.2404.07	1099.79	-1.65988	-1.07237	4.31632
TCGA.HW.8322.01A.11R.2404.07	794.413	-32.0088	-29.7394	-13.0147
TCGA.HW.A5KJ.01A.12R.A27Q.07	25.9496	-119.771	-100.423	-46.4623
TCGA.HW.A5KK.01A.11R.A27Q.07	422.435	48.8911	45.3501	21.4052
TCGA.HW.A5KL.01A.11R.A27Q.07	159.727	-15.629	-14.1931	-3.84358
TCGA.HW.A5KM.01A.11R.A27Q.07	841.862	51.1151	47.9449	21.1939
TCGA.IK.7675.01A.11R.2090.07	2000.39	-22.3998	-14.7294	-9.70725
TCGA.IK.8125.01A.11R.2256.07	975.494	-18.9815	-19.5806	-5.88662
TCGA.KT.A74X.01A.11R.A32Q.07	670.359	-50.8132	-47.226	-25.3895
TCGA.KT.A7W1.01A.11R.A34F.07	5273.28	-12.2726	-8.77034	-10.4472
TCGA.P5.A5ET.01A.11R.A27Q.07	609.753	-65.6203	-58.757	-27.8736
TCGA.P5.A5EU.01A.11R.A27Q.07	70.2695	18.6437	14.3838	6.96799
TCGA.P5.A5EV.01A.11R.A27Q.07	65.439	-29.3562	-29.2509	-15.4208
TCGA.P5.A5EW.01A.11R.A27Q.07	480.508	-17.1362	-12.2932	-5.38679
TCGA.P5.A5EX.01A.12R.A28M.07	2.38075	62.0613	50.3308	16.5437
TCGA.P5.A5EY.01A.11R.A27Q.07	631.139	-11.7654	-9.89282	7.51477
TCGA.P5.A5EZ.01A.11R.A27Q.07	533.712	8.54185	8.28218	2.41643
TCGA.P5.A5F0.01A.11R.A28M.07	193.035	-89.9979	-77.7473	-28.0573
TCGA.P5.A5F1.01A.11R.A28M.07	349.203	-13.269	-8.40395	-8.92371
TCGA.P5.A5F2.01A.11R.A28M.07	44.2695	-40.8807	-35.2077	-10.9841
TCGA.P5.A5F4.01A.11R.A28M.07	304.594	-58.7534	-49.9261	-12.3872
TCGA.P5.A5F6.01A.11R.A28M.07	24436	-6.21307	0.575398	9.52448
TCGA.P5.A72U.01A.31R.A32Q.07	276.841	60.6132	53.3852	24.2093
TCGA.P5.A72W.01A.11R.A32Q.07	71.9083	-53.7489	-44.3622	-23.6784
TCGA.P5.A72X.01A.11R.A32Q.07	482.413	-7.275	-3.41102	0.819683
TCGA.P5.A72Z.01A.11R.A32Q.07	2580.15	-117.804	-101.423	-45.8577
TCGA.P5.A730.01A.11R.A32Q.07	973.153	-57.8279	-48.5656	-26.0236
TCGA.P5.A731.01A.11R.A32Q.07	447.03	14.3058	13.1997	13.4616
TCGA.P5.A733.01A.11R.A32Q.07	74.9527	-43.2104	-38.7024	-19.3515
TCGA.P5.A735.01A.11R.A32Q.07	489.28	-50.525	-42.8431	-21.0736
TCGA.P5.A736.01A.11R.A32Q.07	66.948	37.3782	36.7811	16.6261
TCGA.P5.A737.01A.11R.A32Q.07	23.8488	-62.4229	-56.8652	-24.6713
TCGA.P5.A77W.01A.11R.A32Q.07	92.387	-100.725	-90.122	-47.5721
TCGA.P5.A77X.01A.11R.A32Q.07	100.232	-74.717	-70.2113	-31.6808
TCGA.P5.A780.01A.12R.A32Q.07	1060.13	5.1536	7.10061	6.47637
TCGA.P5.A781.01A.11R.A32Q.07	188.564	-32.3062	-31.1218	-14.5757
TCGA.QH.A65R.01A.21R.A31N.07	107.645	-86.9952	-76.8666	-32.8635
TCGA.QH.A65S.01A.11R.A29R.07	164.711	-19.3667	-15.8147	-10.0112
TCGA.QH.A65V.01A.11R.A29R.07	162.645	-35.7781	-32.1304	-19.6677
TCGA.QH.A65X.01A.11R.A32Q.07	151.193	-67.0151	-56.8686	-28.3477
TCGA.QH.A65Z.01A.11R.A29R.07	77.5503	-73.6752	-66.7068	-35.0037
TCGA.QH.A6CS.01A.11R.A31N.07	986.878	8.97729	8.29241	-2.37569
TCGA.QH.A6CU.01A.11R.A31N.07	38.9245	-30.0503	-26.149	-18.5605
TCGA.QH.A6CV.01A.11R.A31N.07	1093.11	3.77504	0.199736	-10.6206
TCGA.QH.A6CW.01A.11R.A32Q.07	329.694	-7.10881	-2.91256	1.62088
TCGA.QH.A6CX.01A.11R.A32Q.07	890.719	12.8715	14.9785	3.23999
TCGA.QH.A6CY.01A.11R.A32Q.07	141.951	-67.8594	-60.4008	-21.9828
TCGA.QH.A6CZ.01A.11R.A32Q.07	412.912	-88.4223	-80.9722	-32.4085
TCGA.QH.A6X3.01A.21R.A32Q.07	378.807	-27.4089	-25.1564	-11.0068
TCGA.QH.A6X4.01A.51R.A32Q.07	26.1041	-71.0482	-62.4584	-33.897
TCGA.QH.A6X5.01A.12R.A32Q.07	449.175	-48.8377	-42.5312	-23.6053
TCGA.QH.A6X8.01A.12R.A32Q.07	551.388	-43.8908	-34.9908	-21.6227
TCGA.QH.A6X9.01A.12R.A32Q.07	83.1032	-47.3437	-45.0012	-17.7504
TCGA.QH.A6XA.01A.12R.A32Q.07	327.649	-13.7892	-12.2161	-4.64851
TCGA.QH.A6XC.01A.12R.A32Q.07	1146.03	-19.9153	-15.9601	-4.51208
TCGA.QH.A86X.01A.11R.A36H.07	708.939	-54.1357	-49.8574	-22.1717
TCGA.QH.A870.01A.11R.A36H.07	1251.09	-24.9798	-21.2733	-15.326
TCGA.R8.A6MK.01A.11R.A32Q.07	54.0245	-50.2731	-46.5692	-24.7848
TCGA.R8.A6ML.01A.11R.A32Q.07	545.973	-87.5127	-78.633	-42.8325
TCGA.R8.A6MO.01A.11R.A33Z.07	102.945	-46.2229	-39.603	-22.2365
TCGA.R8.A6YH.01A.21R.A32Q.07	390.11	-48.6692	-43.402	-17.6847
TCGA.R8.A73M.01A.11R.A32Q.07	104.979	-106.246	-96.9795	-50.4241
TCGA.RY.A83X.01A.11R.A36H.07	423.126	-62.4042	-55.8093	-32.4877
TCGA.RY.A83Y.01A.11R.A36H.07	265.38	-58.0073	-53.4811	-30.3477
TCGA.RY.A83Z.01A.11R.A36H.07	626.996	-43.5801	-37.7958	-23.0531
TCGA.RY.A840.01A.11R.A36H.07	331.646	-79.6247	-77.5219	-46.6248
TCGA.RY.A843.01A.11R.A36H.07	437.125	-27.8485	-27.8055	-7.70938
TCGA.RY.A845.01A.11R.A36H.07	315.18	-24.8557	-24.6695	-9.3659
TCGA.RY.A847.01A.11R.A36H.07	154.449	-16.2311	-17.535	-3.10733
TCGA.S9.A6TS.01A.12R.A33Z.07	273.629	-2.33241	-2.15023	-1.02274
TCGA.S9.A6TU.01A.12R.A32Q.07	268.665	-3.65	-0.88838	0.0203404
TCGA.S9.A6TV.01A.12R.A34R.07	26.2088	42.1946	41.9559	19.0353
TCGA.S9.A6TW.01A.12R.A32Q.07	1667.69	-29.3636	-28.1346	-10.3144
TCGA.S9.A6TX.01A.21R.A32Q.07	714.746	-32.5901	-27.4461	-16.9534
TCGA.S9.A6TY.01A.12R.A32Q.07	78.1095	-84.2472	-75.7953	-34.0634
TCGA.S9.A6TZ.01A.21R.A32Q.07	388.692	11.0518	5.97304	1.65463
TCGA.S9.A6U0.01A.12R.A32Q.07	1188.01	72.5471	69.4795	35.8939
TCGA.S9.A6U1.01A.21R.A33Z.07	900.762	-12.2915	-8.31645	-1.37386
TCGA.S9.A6U2.01A.21R.A33Z.07	129.411	-7.79361	-10.3212	-6.97792
TCGA.S9.A6U5.01A.12R.A33Z.07	216.543	-4.06014	-6.20222	-4.54021
TCGA.S9.A6U6.01A.12R.A33Z.07	160.967	-19.9621	-17.7916	-4.29884
TCGA.S9.A6U8.01A.21R.A33Z.07	272.961	15.1973	14.2654	12.3997
TCGA.S9.A6U9.01A.11R.A32Q.07	539.275	39.9601	36.5282	20.4358
TCGA.S9.A6UA.01A.12R.A33Z.07	1849.06	97.9962	86.2728	41.5455
TCGA.S9.A6UB.01A.21R.A33Z.07	100.756	-90.0067	-80.0719	-43.0184
TCGA.S9.A6WD.01A.12R.A33Z.07	49.2533	-60.2224	-54.7019	-23.4489
TCGA.S9.A6WE.01A.12R.A33Z.07	252.175	-43.221	-40.7216	-22.4803
TCGA.S9.A6WG.01A.11R.A33Z.07	158.776	73.1238	70.0724	38.167
TCGA.S9.A6WH.01A.12R.A33Z.07	19.0664	-69.149	-64.8705	-33.5853
TCGA.S9.A6WI.01A.21R.A33Z.07	169.055	-70.1689	-58.0489	-18.276
TCGA.S9.A6WL.01A.21R.A33Z.07	249.119	-20.9837	-18.2638	0.423904
TCGA.S9.A6WM.01A.12R.A33Z.07	4072.87	-0.968553	-0.612316	-11.6866
TCGA.S9.A6WN.01A.12R.A33Z.07	95.9336	57.7382	56.0124	19.333
TCGA.S9.A6WO.01A.21R.A34F.07	120.422	-0.955679	-0.127875	1.10975
TCGA.S9.A6WP.01A.12R.A34F.07	165.516	-9.87767	-7.83431	-8.19979
TCGA.S9.A6WQ.01A.12R.A34F.07	37.7654	1.58246	3.73942	0.461315
TCGA.S9.A7IQ.01A.21R.A34F.07	70.3635	-80.0022	-67.6233	-21.6024
TCGA.S9.A7IS.01A.11R.A34F.07	11599.2	-13.1793	-8.78388	-1.18756
TCGA.S9.A7IX.01A.12R.A34F.07	932.765	47.1949	40.3107	19.4043
TCGA.S9.A7IY.01A.11R.A34F.07	126.284	8.81674	5.79145	1.48504
TCGA.S9.A7IZ.01A.11R.A34F.07	574.833	11.2654	13.9996	6.25939
TCGA.S9.A7J0.01A.11R.A34F.07	2154.26	-32.9852	-30.2666	-11.1013
TCGA.S9.A7J1.01A.21R.A34R.07	39.4699	-16.9225	-16.9211	-7.55785
TCGA.S9.A7J2.01A.11R.A34F.07	2089.95	-61.9555	-54.3494	-27.3431
TCGA.S9.A7J3.01A.21R.A34R.07	319.726	-25.5131	-22.9273	-10.4011
TCGA.S9.A7QW.01A.11R.A34F.07	240.869	-73.7149	-65.3589	-30.8692
TCGA.S9.A7QX.01A.11R.A34F.07	307.411	-20.2024	-16.3316	-12.2728
TCGA.S9.A7QY.01A.11R.A34F.07	139.606	-54.4852	-47.1371	-19.8045
TCGA.S9.A7QZ.01A.12R.A34R.07	286.186	-79.9587	-71.0599	-27.2782
TCGA.S9.A7R1.01A.12R.A34R.07	38.9697	-74.1521	-66.2042	-24.1511
TCGA.S9.A7R2.01A.21R.A34R.07	299.125	41.9867	41.1723	19.2453
TCGA.S9.A7R3.01A.11R.A34R.07	27.3788	-0.980161	-0.522553	-2.29196
TCGA.S9.A7R4.01A.12R.A34R.07	108.025	31.1561	23.6254	14.6206
TCGA.S9.A7R7.01A.11R.A34R.07	79.0705	74.2351	72.5371	28.9068
TCGA.S9.A7R8.01A.11R.A34R.07	133.817	-3.60571	-4.50493	-3.95893
TCGA.S9.A89V.01A.11R.A36H.07	2291.66	18.1743	15.1839	16.0966
TCGA.S9.A89Z.01A.11R.A36H.07	230.603	39.9944	36.3264	13.7337
TCGA.TM.A7C3.01A.11R.A32Q.07	1134.39	-40.9976	-38.1193	-22.169
TCGA.TM.A7C4.01A.11R.A32Q.07	223.991	-41.6543	-37.0066	-11.144
TCGA.TM.A7C5.01A.11R.A32Q.07	2334.83	-77.7776	-71.9101	-37.3408
TCGA.TM.A7CA.01A.21R.A33Z.07	291.48	-48.3779	-41.9448	-12.7717
TCGA.TM.A7CF.01A.11R.A32Q.07	799.174	-53.7972	-45.8552	-10.4752
TCGA.TM.A84B.01A.11R.A36H.07	3800.53	-34.074	-35.7406	-18.5673
TCGA.TM.A84C.01A.11R.A36H.07	3409.84	31.0276	35.6135	18.3114
TCGA.TM.A84F.01A.11R.A36H.07	55.8894	20.9945	18.2421	9.1743
TCGA.TM.A84G.01A.11R.A36H.07	453.314	-103.681	-96.0786	-49.5989
TCGA.TM.A84H.01A.11R.A36H.07	271.224	-27.3762	-22.3497	-9.17485
TCGA.TM.A84I.01A.11R.A36H.07	890.411	-31.1501	-26.7235	-13.1922
TCGA.TM.A84J.01A.11R.A36H.07	4739.95	-47.0331	-37.1583	-17.6418
TCGA.TM.A84L.01A.11R.A36H.07	121.858	15.4324	14.8693	8.16714
TCGA.TM.A84M.01A.11R.A36H.07	866.97	-85.1214	-77.8599	-37.6536
TCGA.TM.A84O.01A.11R.A36H.07	2346.68	0.600761	-1.81735	2.63119
TCGA.TM.A84Q.01A.11R.A36H.07	315.099	-0.637496	-0.357582	-4.14549
TCGA.TM.A84R.01A.21R.A36H.07	607.239	-48.5996	-39.1544	-9.11075
TCGA.TM.A84S.01A.11R.A36H.07	44.6027	-27.6513	-26.0699	-16.5304
TCGA.TM.A84T.01A.11R.A36H.07	1294.74	-13.1423	-9.8239	-13.22
TCGA.TQ.A7RF.01A.11R.A33Z.07	402.728	-34.2292	-30.102	-15.3129
TCGA.TQ.A7RG.01A.11R.A33Z.07	426.019	-22.9638	-20.9695	-11.6577
TCGA.TQ.A7RH.01A.12R.A34F.07	402.234	5.51993	5.6691	2.44666
TCGA.TQ.A7RI.01A.11R.A33Z.07	148.121	-21.6463	-19.5173	-13.3195
TCGA.TQ.A7RJ.01A.11R.A33Z.07	376.172	2.16324	0.760345	3.65956
TCGA.TQ.A7RK.01A.11R.A33Z.07	654.657	-53.7242	-47.3419	-16.6152
TCGA.TQ.A7RM.01A.11R.A33Z.07	374.002	-63.7472	-54.8885	-29.7475
TCGA.TQ.A7RN.01A.11R.A33Z.07	858.599	-45.4993	-42.6211	-18.9967
TCGA.TQ.A7RO.01A.11R.A33Z.07	422.284	-43.0566	-39.8096	-12.1174
TCGA.TQ.A7RP.01A.21R.A34F.07	387.704	11.9338	11.7297	8.48715
TCGA.TQ.A7RQ.01A.11R.A33Z.07	251.815	-84.2157	-73.78	-31.5949
TCGA.TQ.A7RR.01A.21R.A34F.07	188.95	1.11253	4.57537	3.53553
TCGA.TQ.A7RS.01A.12R.A33Z.07	329.83	-81.014	-70.6522	-35.6107
TCGA.TQ.A7RV.01A.21R.A34F.07	350.664	-36.4969	-32.3674	-12.2507
TCGA.TQ.A7RW.01A.11R.A33Z.07	210.679	32.351	27.8328	16.4422
TCGA.TQ.A8XE.01A.11R.A36H.07	32.4493	-36.2241	-31.8195	-10.6575
TCGA.VM.A8C8.01A.11R.A36H.07	24.1378	-21.0811	-20.25	-10.5029
TCGA.VM.A8C9.01A.11R.A36H.07	1166.88	29.9001	32.3767	4.93541
TCGA.VM.A8CA.01A.11R.A36H.07	62.6576	-1.64334	-3.64376	-5.24835
TCGA.VM.A8CB.01A.11R.A36H.07	54.5398	-91.5523	-85.8436	-46.705
TCGA.VM.A8CD.01A.11R.A36H.07	858.233	36.9081	30.6316	7.46913
TCGA.VM.A8CE.01A.11R.A36H.07	1293.03	-17.932	-13.6123	-8.94974
TCGA.VM.A8CF.01A.11R.A36H.07	55.4594	15.8134	17.9708	-7.4209
TCGA.VM.A8CH.01A.12R.A36H.07	1608.81	24.6342	20.5257	6.43644
TCGA.VV.A829.01A.21R.A36H.07	28.8311	-27.4789	-28.5359	-10.9804
TCGA.VV.A86M.01A.11R.A36H.07	64.1497	-21.4531	-24.487	-12.2602
TCGA.VW.A7QS.01A.12R.A33Z.07	118.614	-67.3269	-63.2466	-33.8757
TCGA.VW.A8FI.01A.11R.A36H.07	1951.88	-4.61772	-4.16723	-10.0133
TCGA.W9.A837.01A.11R.A36H.07	237.043	-58.6951	-54.9322	-21.4597
TCGA.WH.A86K.01A.11R.A36H.07	21.406	-25.2708	-23.6926	-14.7931
TCGA.WY.A858.01A.11R.A36H.07	138.86	43.8049	38.4142	14.2774
TCGA.WY.A859.01A.12R.A36H.07	212.616	-65.4866	-57.424	-17.1039
TCGA.WY.A85A.01A.21R.A36H.07	675.003	-36.839	-34.1546	-14.1418
TCGA.WY.A85B.01A.11R.A36H.07	660.312	-4.43189	-5.79316	-4.49477
TCGA.WY.A85C.01A.11R.A36H.07	179.403	-29.6591	-23.8923	-9.82385
TCGA.WY.A85D.01A.11R.A36H.07	97.4091	-32.6929	-29.1544	-14.7043
TCGA.WY.A85E.01A.11R.A36H.07	1146.57	-68.4783	-60.0347	-23.1161

## Sheet: CGGA_325
	FREM2_gene_expression	PAL1	PAL2	PAL3
CGGA_1001	0.0593239	82.8175	70.8608	37.8592
CGGA_1007	1.36662	13.8087	16.6956	9.94594
CGGA_1011	1.60848	56.8057	49.7896	24.8289
CGGA_1015	0.493086	74.0592	66.1583	36.1569
CGGA_1019	0.851641	20.7544	19.4197	7.44472
CGGA_1023	1.26246	-17.1833	-12.2604	-12.2112
CGGA_1024	4.53955	7.93196	9.76531	5.23976
CGGA_1026	2.2898	10.965	6.62798	-0.264807
CGGA_1035	0.792849	66.4398	62.6251	27.1746
CGGA_1039	3.46367	-39.9137	-34.0241	-15.6776
CGGA_1045	0.732546	36.0971	36.6776	12.9824
CGGA_1049	1.65586	29.1399	27.5044	9.63636
CGGA_1072	1.02581	2.34384	-2.93721	-2.86494
CGGA_1077	1.30017	39.761	39.7721	11.5332
CGGA_1078	0.306862	53.4867	44.5835	16.5037
CGGA_1083	0.590464	65.8889	56.9402	29.84
CGGA_1091	7.92174	11.6924	12.4717	6.34076
CGGA_1109	0.94795	8.12551	7.22481	-2.74747
CGGA_1124	0.396238	71.7908	65.0095	26.3872
CGGA_1139	0.229306	8.57964	8.36365	-3.94724
CGGA_1171	0.294638	74.9568	67.7928	28.1795
CGGA_1177	0.475277	81.4887	80.0688	47.606
CGGA_1180	0.563027	4.38516	7.62066	-4.30605
CGGA_1188	0.191505	1.07976	1.34256	-2.30781
CGGA_1214	2.05437	-12.6169	-9.1573	-6.49012
CGGA_1216	0.802403	12.8034	16.6338	2.74443
CGGA_1218	0.682947	37.2923	32.1516	11.2221
CGGA_1224	0.242182	86.7885	76.1375	33.9405
CGGA_1234	28.6881	59.5437	50.0272	22.7042
CGGA_1237	4.05354	-3.53864	-2.33037	-9.27744
CGGA_1240	1.89347	61.8929	58.5116	32.1266
CGGA_1251	1.63137	-16.1638	-17.1985	-12.5994
CGGA_1258	0.599951	9.62545	10.7149	0.297228
CGGA_1270	0.53076	22.8085	23.3286	13.8154
CGGA_1271	2.13097	21.1299	18.6	10.6655
CGGA_1272	4.09657	-3.5727	-3.00884	-1.81097
CGGA_1283	0.430962	-57.8991	-44.5365	-19.1398
CGGA_1285	0.0765986	32.8013	33.994	8.89243
CGGA_1299	1.21436	1.6624	3.78304	-2.16314
CGGA_1301	0.879364	41.0527	35.019	20.6311
CGGA_1313	4.86511	56.6569	51.7933	22.8158
CGGA_1320	0.527058	-13.1525	-6.99737	-4.23391
CGGA_1332	2.04496	-22.2785	-14.466	-9.2215
CGGA_1338	0.924352	45.1912	43.0843	21.0218
CGGA_1342	1.27873	68.5081	66.1788	34.1256
CGGA_1343	23.5741	-18.1047	-17.2011	-15.9986
CGGA_1346	2.60227	26.5493	26.8709	9.97886
CGGA_1370	3.43771	-23.7986	-24.7041	-9.38716
CGGA_1393	0.339717	19.5143	19.3086	6.93943
CGGA_272	3.04464	40.0998	34.4253	11.3331
CGGA_274	2.62222	32.0141	25.3913	10.6458
CGGA_318	0.728084	74.0029	73.3564	37.0354
CGGA_413	1.31206	19.5708	16.7222	3.12526
CGGA_483	0.233344	54.7208	53.8775	27.6658
CGGA_494	0.877959	-26.9481	-21.6702	-1.18666
CGGA_499	8.15037	14.5863	10.3774	4.44154
CGGA_525	0.491325	70.6056	61.6859	34.0386
CGGA_604	3.80834	80.3941	72.3638	37.8123
CGGA_624	2.19048	60.0976	53.5197	27.9292
CGGA_658	1.84396	30.3244	28.0445	15.505
CGGA_669	0.981103	-44.1869	-37.7632	-9.26122
CGGA_676	7.68471	37.6395	33.1543	13.3297
CGGA_679	1.17219	39.4411	36.014	13.2857
CGGA_680	3.43798	-20.5506	-25.3757	-9.64097
CGGA_700	0.547067	-14.2226	-15.7326	-11.1809
CGGA_731	2.34797	56.7047	49.5762	23.6997
CGGA_773	0.69776	4.00038	5.03287	13.462
CGGA_782	1.56025	47.5579	43.9878	19.744
CGGA_789	0.263152	46.0817	41.1241	23.9774
CGGA_802	1.25929	42.8142	37.7852	22.1689
CGGA_804	1.61209	29.1448	27.7344	12.6683
CGGA_808	1.57215	28.7898	28.2465	13.3991
CGGA_837	3.41293	-1.64253	2.72817	-2.38209
CGGA_842	0.869982	47.9671	48.5238	21.4293
CGGA_848	5.67129	26.4292	24.8974	10.2615
CGGA_850	11.4379	18.5535	17.3432	11.5894
CGGA_859	0.624798	54.642	54.9528	27.4025
CGGA_876	1.13043	104.389	93.253	45.4731
CGGA_878	9.35487	14.513	13.9869	4.01401
CGGA_902	1.23495	1.55509	5.72477	7.30216
CGGA_D02	0.934801	31.1052	32.6746	9.88663
CGGA_D03	0.995521	23.0527	20.4408	5.39975
CGGA_D09	3.24674	10.3973	11.2803	2.72522
CGGA_D26	0.868796	23.0847	25.5401	12.4344
CGGA_D32	8.61128	30.026	26.344	20.1361
CGGA_D35	0.362719	56.5784	54.6156	32.2091
CGGA_D36	4.36343	44.5628	42.7232	19.8091
CGGA_D37	1.21426	66.8729	59.7215	27.413
CGGA_D51	1.28373	61.536	58.3074	29.4391
CGGA_D57	3.92923	29.7228	26.1888	13.4602
CGGA_342	0.622089	28.4248	21.0752	8.40472
CGGA_719	5.55167	17.1969	13.8545	12.1087
CGGA_1060	3.13003	-43.2661	-36.3899	-20.1197
CGGA_1068	6.20264	32.2045	28.934	12.5137
CGGA_1105	0.728247	27.7591	23.8383	11.0186
CGGA_1129	0.273204	-25.4148	-21.807	-14.1122
CGGA_1136	2.09438	27.9946	22.9732	7.47472
CGGA_1170	5.13194	-13.9603	-13.9062	-5.6512
CGGA_1175	8.6781	-6.37419	-7.80185	-1.69125
CGGA_1219	0.163619	-19.5995	-17.4907	-11.6961
CGGA_1227	7.88164	-2.75491	-3.95314	-0.965665
CGGA_1287	4.85148	14.6201	12.8692	1.79216
CGGA_1314	1.746	-0.467102	-4.51646	-7.07425
CGGA_1324	1.93991	-11.387	-13.7051	-7.94409
CGGA_1375	3.0429	-56.2073	-50.7201	-25.7928
CGGA_1381	1.03039	-22.8167	-19.2315	-12.5635
CGGA_1384	0.514071	-9.06598	-10.6788	-7.90785
CGGA_1394	0.547589	-42.77	-37.4	-20.206
CGGA_1409	0.744372	-23.5654	-24.3809	-9.69873
CGGA_1412	0.568431	4.34587	4.95514	0.400058
CGGA_374	1.16269	-47.2446	-43.8584	-21.6826
CGGA_491	0.800849	-18.6127	-14.9794	-11.7568
CGGA_545	0.975968	42.4826	34.2913	13.1402
CGGA_710	0.477412	43.0693	37.849	15.6181
CGGA_747	0.0999045	-42.0836	-39.509	-18.9198
CGGA_761	1.26729	4.44002	8.77147	7.8624
CGGA_822	0.021038	-49.2691	-47.62	-19.4321
CGGA_899	2.95183	-10.6361	-9.39079	0.953282
CGGA_D34	2.71395	-34.0345	-25.7739	-11.7089
CGGA_D38	3.91568	-49.3172	-41.8164	-18.226
CGGA_D59	1.12011	-23.603	-21.4921	-8.48957
CGGA_518	1.36733	-65.2601	-55.3372	-21.2382
CGGA_J100	0.555182	-22.3287	-16.6626	-10.9161
CGGA_1008	3.72936	-4.49335	-4.51206	-5.14198
CGGA_1053	0.434137	16.3317	17.7727	7.49302
CGGA_1070	3.76885	9.63638	9.18602	4.91175
CGGA_1073	1.20891	40.3216	32.64	15.4294
CGGA_1074	0.694667	49.8612	44.3302	16.2788
CGGA_1099	1.27241	32.7504	25.5664	5.50371
CGGA_1114	1.02852	56.726	48.7834	24.28
CGGA_1116	0.55941	-13.0406	-13.5192	-12.2692
CGGA_1119	5.56321	-35.0522	-30.8299	-18.3814
CGGA_1197	0.47887	-22.1734	-17.2011	-12.3354
CGGA_1275	8.12594	24.3025	20.3719	4.47758
CGGA_1450	3.02844	-60.6405	-55.3307	-27.55
CGGA_1460	3.71012	-3.76889	-1.69631	2.56375
CGGA_1475	2.16708	6.64505	4.5796	3.12156
CGGA_759	2.26599	16.5574	13.6595	7.18297
CGGA_D30	1.00196	11.6116	10.1056	1.26072
CGGA_1006	0.857222	17.5335	21.494	8.71223
CGGA_1022	1.20103	51.5232	47.548	20.024
CGGA_1034	1.92816	19.5888	15.9565	7.04375
CGGA_1052	0.245677	-11.734	-12.9574	-10.3432
CGGA_1079	1.37509	18.4011	15.4779	3.85739
CGGA_1081	12.9748	0.161873	1.12679	-1.06786
CGGA_1140	0.352189	-35.4191	-32.7393	-10.6088
CGGA_1145	2.07051	61.6171	52.9351	23.3994
CGGA_1263	0.165545	-7.3301	-11.2598	-6.02309
CGGA_1280	2.76495	5.89009	6.31606	4.2343
CGGA_1281	0.400349	-34.86	-31.9805	-7.40039
CGGA_1284	0.999789	63.0717	60.2706	32.7662
CGGA_1292	0.51634	-18.1327	-16.9353	-3.35112
CGGA_1340	0.530489	-25.064	-21.2925	-9.88763
CGGA_1408	1.00081	38.8788	34.7418	11.0366
CGGA_1411	0.717648	54.6709	49.6646	31.4127
CGGA_235	1.24544	-64.8979	-58.8004	-22.0668
CGGA_269	0.570678	57.9509	49.567	25.8236
CGGA_276	0.886098	-17.9114	-16.1224	-7.7266
CGGA_323	1.20938	-41.0022	-35.539	-9.87847
CGGA_330	2.13002	70.9334	62.9582	28.5644
CGGA_426	0.912208	41.4299	46.3543	20.1767
CGGA_448	0.611861	72.0143	67.9131	39.3557
CGGA_488	6.62952	-18.7766	-10.7832	3.8885
CGGA_493	1.02065	-37.0946	-30.376	-10.1288
CGGA_541	1.28562	-30.3947	-26.0001	-4.88226
CGGA_564	2.04542	26.1719	22.3357	6.68424
CGGA_565	0.719312	-16.5671	-10.3471	4.73025
CGGA_578	2.3452	-18.6883	-13.5768	-8.95512
CGGA_599	2.02561	-2.19872	0.528142	-0.12769
CGGA_616	3.91865	41.4291	37.8884	19.6745
CGGA_630	1.51846	-36.5542	-33.3022	-12.439
CGGA_633	6.65692	-19.8699	-19.1707	-4.13968
CGGA_638	0.173284	-6.41136	-6.31543	-4.06457
CGGA_643	1.04395	-31.2979	-29.7744	-19.0226
CGGA_659	0.887415	-30.9057	-26.3955	-4.00928
CGGA_661	2.85194	86.5166	74.1943	36.7313
CGGA_678	2.31825	25.7358	22.6049	8.8455
CGGA_727	2.44431	7.19398	4.66756	-0.857226
CGGA_732	2.77604	-13.687	-15.132	-12.822
CGGA_766	1.81286	-42.066	-38.5325	-19.0953
CGGA_791	0.648569	2.92668	-0.348403	0.362654
CGGA_796	1.28162	5.23151	5.84686	-1.97119
CGGA_807	0.573492	-57.2382	-48.5159	-13.5789
CGGA_871	0.512686	-23.3047	-20.3299	-10.6226
CGGA_D06	1.57132	3.51341	5.21406	12.5628
CGGA_D11	4.16151	21.9958	20.1243	8.23497
CGGA_D16	0.678679	70.6889	67.489	44.3002
CGGA_D18	1.678	-6.96069	-5.39264	0.60145
CGGA_D44	6.99013	-20.9887	-21.431	-3.63758
CGGA_D58	0.625072	-21.9321	-17.5786	-1.08321
CGGA_J030	0.177488	-39.8748	-38.2343	-12.4653
CGGA_J130	0.752361	-5.70924	-4.96448	7.26142
CGGA_1005	0.07437	-43.9952	-39.2187	-16.1412
CGGA_1013	1.00325	-16.8589	-14.2912	-6.9089
CGGA_1020	0.688482	-3.60777	-4.19007	-3.09943
CGGA_1027	0	-11.5776	-11.9992	-6.45215
CGGA_1031	0.323601	-11.1515	-10.9601	-4.31269
CGGA_1046	0.703245	-18.6241	-14.0383	-4.76098
CGGA_1050	1.32849	-31.5973	-26.9421	-15.0081
CGGA_1061	0.205601	-41.3141	-37.1922	-20.558
CGGA_1094	2.79903	-5.17436	-8.59329	-10.5561
CGGA_1113	5.48411	-18.6691	-20.9379	-7.9628
CGGA_1146	1.09283	14.588	9.97129	0.160046
CGGA_1160	3.14841	10.1884	8.93906	3.20221
CGGA_1189	0.524462	-47.1954	-45.7592	-24.6629
CGGA_1190	0.725547	-37.7298	-36.6543	-21.3852
CGGA_1215	1.61117	19.4119	18.7852	10.4639
CGGA_1231	2.12464	57.7252	49.4335	18.365
CGGA_1307	0.0535668	19.6512	20.8437	3.97242
CGGA_1322	6.49775	-36.6707	-32.9525	-16.1096
CGGA_1329	0.341266	-27.5854	-22.638	-13.8437
CGGA_1330	0.43498	-5.28775	0.431296	-5.71586
CGGA_1374	0.322301	-3.81161	-2.11373	-3.16052
CGGA_1388	0.82186	29.0205	20.2282	6.58902
CGGA_1406	0.27023	36.6541	29.1273	13.5018
CGGA_171	0.535262	-29.9192	-30.2463	-22.545
CGGA_236	3.04319	-52.8358	-46.6433	-21.3141
CGGA_241	0.947105	-15.8154	-10.2865	7.73927
CGGA_245	0.123348	16.6157	14.2612	3.00637
CGGA_251	0.500335	-9.59487	-11.6292	-3.30869
CGGA_252	0.722494	-20.5847	-19.0345	-9.27837
CGGA_254	0.324927	-18.967	-18.5902	-11.4483
CGGA_256	0.994501	15.6091	12.5363	9.99389
CGGA_261	0.269524	-28.2836	-22.1293	-5.22796
CGGA_267	0.172681	-52.2176	-44.0342	-22.9833
CGGA_273	1.1232	-3.73956	-7.66338	-7.37429
CGGA_283	0.164284	-27.8634	-26.274	-11.1926
CGGA_300	0.779985	-26.0732	-21.9305	-6.3083
CGGA_314	0.286554	-8.2849	-8.34673	-5.84909
CGGA_333	0.810643	15.2352	9.25822	3.14496
CGGA_337	0.0972517	-1.64066	-1.21268	1.5411
CGGA_400	0.740314	12.7825	13.8159	5.98015
CGGA_431	0.0611451	-50.1196	-46.9606	-20.2637
CGGA_446	0.229696	-48.881	-47.5489	-21.6394
CGGA_458	0.280986	-20.4546	-18.8421	-6.29593
CGGA_479	1.23856	-22.1191	-18.0568	-10.3096
CGGA_485	0.221712	-14.0268	-18.0083	-11.7185
CGGA_490	0.401549	-28.4012	-27.8628	-13.5225
CGGA_501	0.731071	-30.2097	-29.3737	-19.6757
CGGA_502	0.296927	-5.55452	-5.25521	-1.3688
CGGA_510	2.78907	-13.751	-14.8034	-10.0341
CGGA_538	1.55125	-24.7014	-25.3446	-12.8011
CGGA_543	0.321391	-41.8258	-38.5661	-16.4431
CGGA_551	1.6774	-46.4573	-44.4127	-17.5382
CGGA_560	0.756253	-44.9079	-42.8009	-22.5572
CGGA_580	0.910928	-23.1123	-22.3427	-11.4575
CGGA_591	0.403912	-11.144	-9.08933	-9.76146
CGGA_598	0.373805	-40.6881	-40.2403	-21.7745
CGGA_601	1.2869	-23.0477	-22.2174	-4.11932
CGGA_603	0.745724	24.2408	23.0274	14.8401
CGGA_605	0.259196	67.0818	59.9011	36.5993
CGGA_607	1.2176	-7.11719	-11.0739	-6.35247
CGGA_632	0.0974349	-27.9916	-26.7413	-12.44
CGGA_635	2.08549	-30.9758	-32.7578	-15.3159
CGGA_641	0.108013	-53.971	-51.6335	-22.7647
CGGA_642	0.18897	-24.7822	-22.9004	-5.57444
CGGA_655	1.00097	-27.4267	-28.2284	-16.3834
CGGA_662	0.240823	-12.1571	-15.2013	-12.1113
CGGA_666	0.246271	-37.1117	-35.0078	-14.3112
CGGA_671	0.545841	-44.6552	-42.5922	-14.1659
CGGA_675	1.07852	-33.3436	-31.9004	-15.2031
CGGA_685	1.38681	-22.9807	-22.8054	-10.4273
CGGA_689	0.181345	-47.1648	-43.7699	-19.2362
CGGA_694	0.633383	18.9774	21.024	6.45685
CGGA_698	1.94073	2.93983	3.40549	1.68648
CGGA_704	2.59017	-6.65375	-6.0071	-4.54567
CGGA_715	0.45921	-58.6496	-50.9897	-16.7056
CGGA_725	0.544585	-17.7888	-17.6228	-12.2714
CGGA_752	0.397249	-0.933291	-5.1956	-2.33102
CGGA_757	1.1824	-27.4788	-22.5615	-11.0816
CGGA_760	0.248715	-27.5044	-26.1889	-9.014
CGGA_762	0.664776	-32.2225	-29.0358	-8.57132
CGGA_785	0.232088	-33.139	-32.2708	-15.2664
CGGA_812	0.231019	16.882	12.4904	8.65041
CGGA_815	1.08445	14.534	13.8456	3.56565
CGGA_818	0.72155	12.6741	9.82898	7.714
CGGA_834	8.50517	5.51145	5.5545	1.84736
CGGA_835	0.666277	-29.8992	-29.2284	-16.0384
CGGA_838	0.190931	-46.6239	-47.3213	-18.6777
CGGA_843	0.703501	-43.6813	-39.7583	-17.6056
CGGA_856	0.797278	-40.4166	-37.8256	-20.0693
CGGA_858	0.582604	-65.6152	-56.6005	-19.039
CGGA_864	0.446724	-2.76792	-6.74233	-2.01445
CGGA_884	0.882952	-37.0719	-34.226	-17.1949
CGGA_892	0.217681	-39.8309	-36.627	-20.5117
CGGA_893	0.289358	-46.2698	-42.3074	-15.0053
CGGA_898	0.550851	-25.1876	-18.7848	-4.09321
CGGA_904	0.418688	-42.3995	-39.7325	-21.7754
CGGA_905	0.225012	3.27343	2.73125	-0.168406
CGGA_908	0.181232	-21.6308	-21.1305	-10.6292
CGGA_909	1.72895	-14.3657	-16.8066	-9.7396
CGGA_D04	0.56166	-46.2568	-42.2811	-18.1267
CGGA_D07	0.849087	-31.9014	-27.9757	-13.2067
CGGA_D14	0.993317	-21.9393	-20.8841	-13.8578
CGGA_D15	0.782687	-74.5031	-68.2155	-30.5972
CGGA_D20	1.38049	-53.485	-45.0319	-14.3867
CGGA_D21	0.683146	5.48266	6.83521	-0.0139485
CGGA_D24	1.99706	-11.8496	-8.70418	-4.72667
CGGA_D27	0.40263	-50.0302	-46.1073	-20.9609
CGGA_D29	0.0248345	-46.7514	-40.4131	-20.8534
CGGA_D33	1.03746	-8.58498	-2.93194	4.32701
CGGA_D39	1.01539	-37.0912	-32.7668	-17.6553
CGGA_D40	0.913392	-29.1006	-26.0164	-10.5394
CGGA_D45	7.43341	-39.9811	-37.0554	-17.5509
CGGA_D46	2.47239	-15.9583	-16.0729	-5.19442
CGGA_D47	0.625823	-16.3369	-16.7371	-8.35615
CGGA_D48	1.62118	-31.7439	-25.1648	-12.2912
CGGA_D52	0.0772152	-55.4096	-47.1216	-20.1952
CGGA_D56	1.93172	5.15433	5.37922	3.90636
CGGA_277	0.766526	-44.1181	-38.8315	-17.7776
CGGA_J023	1.20603	-48.4257	-44.6966	-17.6621
CGGA_J024	1.26589	13.3456	8.8767	4.16112
CGGA_J042	0.199478	16.5423	17.6583	8.11189
CGGA_1004	0.370323	49.9012	47.6998	19.1961
CGGA_1059	0.535234	-1.75128	-5.76108	-8.67978
CGGA_1071	9.18165	34.218	32.3569	13.187
CGGA_1118	0.61787	-6.80075	-3.91871	-9.62031
CGGA_1246	0.171582	-38.4725	-36.0473	-20.9397
CGGA_243	0.295298	-51.7425	-52.0793	-24.4452
CGGA_247	0.369059	-26.962	-25.815	-13.732
CGGA_738	0.749383	26.5404	22.4467	9.56613

## Sheet: CGGA_693
	FREM2_gene_expression	PAL1	PAL2	PAL3
CGGA_1017	1.02101	-25.4087	-25.0395	-2.30455
CGGA_1036	1.09688	21.3783	18.7812	8.27338
CGGA_1041	0.430524	-14.2669	-17.1021	-4.04773
CGGA_1075	0.77793	49.1759	46.2153	13.5061
CGGA_1086	32.2104	63.3152	58.3923	27.686
CGGA_1103	2.9024	-6.82076	-9.59245	-5.27472
CGGA_1106	1.4734	47.2398	40.3224	15.1364
CGGA_1130	0.179312	5.96813	5.9861	1.3609
CGGA_1134	0.926954	39.4566	37.3765	16.3934
CGGA_1135	0.268902	19.9932	21.4394	4.29095
CGGA_1138	0.801581	-12.6752	-6.32873	-10.3668
CGGA_1142	2.80542	-19.8355	-18.5702	-11.7805
CGGA_1164	0.0988405	-31.0774	-28.0052	-11.7918
CGGA_1172	0.0651131	32.5751	28.1844	9.91059
CGGA_120	1.02131	2.16474	3.34487	-0.445053
CGGA_1208	1.47621	66.7002	59.7602	27.9478
CGGA_1236	0.298908	-11.9789	-10.7458	-4.82695
CGGA_1248	0.425634	7.3095	5.08049	3.73185
CGGA_1255	0.026505	64.6042	65.1021	25.9341
CGGA_1256	0.504696	12.6754	14.1193	6.45412
CGGA_1257	0.134338	-0.756817	-2.40549	2.89615
CGGA_1260	0.370557	14.8218	11.823	2.66831
CGGA_1262	2.66688	84.6061	80.8009	37.4371
CGGA_1282	0.510392	9.55233	3.78375	0.55849
CGGA_1325	1.65055	13.6599	18.818	9.53432
CGGA_1326	0.881367	18.2406	14.9699	5.59988
CGGA_1337	0.311084	-2.30492	-3.27113	0.530216
CGGA_1353	6.35832	35.6017	29.2533	7.9881
CGGA_1354	4.75329	6.47376	5.1066	-2.17884
CGGA_1365	4.08375	36.2054	39.3371	28.8327
CGGA_1371	0.243569	24.0436	24.0241	2.48267
CGGA_1378	11.0442	8.46792	11.9157	5.28017
CGGA_1380	0.425691	19.4105	19.8804	15.1251
CGGA_1382	0.989321	10.5754	8.78397	2.14021
CGGA_1387	9.75096	7.76246	3.68961	0.627905
CGGA_139	0.452666	-37.3398	-33.7452	-7.99953
CGGA_1391	0.630986	5.08416	6.10846	-2.16143
CGGA_1392	0.237081	36.7159	34.239	7.40128
CGGA_1402	1.20606	65.041	58.8394	27.6344
CGGA_1403	11.6819	17.4879	14.9788	10.5292
CGGA_1410	11.5805	12.678	7.44648	2.12056
CGGA_1415	0.580999	93.7118	80.4147	35.6447
CGGA_1418	4.48995	18.8084	24.7296	13.2166
CGGA_1419	0.479086	-0.661836	1.86691	2.09818
CGGA_1420	0.122182	-20.8871	-12.197	-1.22732
CGGA_1422	3.70477	16.3625	18.1853	7.58681
CGGA_1425	2.86145	-15.9098	-12.9594	-7.9983
CGGA_1426	11.2013	10.2792	5.62007	2.71707
CGGA_1429	0.0644278	-25.1243	-27.0276	-10.8345
CGGA_1430	2.37103	-38.2872	-37.9331	-12.4064
CGGA_1433	0.631498	32.9853	30.7513	8.19686
CGGA_1441	0.668553	69.5641	60.3611	29.0678
CGGA_1444	0.262819	-5.20773	-3.26308	-5.38021
CGGA_1451	0.450541	47.7651	49.1236	17.7761
CGGA_1452	0.136962	39.5396	39.4943	11.9224
CGGA_1457	0.736637	41.7851	38.9612	10.9605
CGGA_1461	1.04732	-3.53398	-4.971	-1.28331
CGGA_1462	1.28284	35.6995	30.762	15.8684
CGGA_1467	3.56924	-12.1868	-7.95863	6.2515
CGGA_1472	1.52923	31.1894	31.1347	8.77273
CGGA_1476	0.216891	6.10385	5.71067	1.56401
CGGA_1478	1.53224	-3.29967	-4.91295	-2.949
CGGA_1480	0.251209	47.8237	45.0674	18.0824
CGGA_1481	5.77907	31.5963	31.3228	17.622
CGGA_1486	10.5194	47.1711	45.654	18.0637
CGGA_1491	1.98267	-13.4788	-10.2251	-7.30312
CGGA_1492	3.06024	42.1695	37.288	19.3316
CGGA_1494	11.369	5.48126	7.66735	5.40295
CGGA_1496	0.972898	-21.749	-23.2553	-10.6666
CGGA_1498	8.44146	70.7708	65.7615	30.9078
CGGA_1500	0.218604	-2.57403	-2.93142	0.321182
CGGA_1501	0.160126	23.5758	25.3027	12.5923
CGGA_1503	3.73942	83.491	79.3728	42.1937
CGGA_1505	1.11048	43.9009	41.2944	18.4499
CGGA_1507	0.153418	62.755	53.695	22.8324
CGGA_1520	0.019821	11.2433	8.80895	4.75617
CGGA_1521	0.470879	36.0161	26.9937	9.32831
CGGA_1529	0.0954747	-27.2391	-25.3347	-18.422
CGGA_1534	0.0207282	-10.1159	-8.80829	-4.48355
CGGA_1535	0.0765379	72.1901	62.9239	28.2176
CGGA_1537	0.668329	18.113	18.1971	4.3142
CGGA_1538	1.085	1.14288	0.943549	-6.00083
CGGA_1539	0.066688	-4.65466	-7.08006	2.3601
CGGA_1541	0.341624	-8.41895	-6.16692	0.73175
CGGA_1542	0.87925	19.7762	17.1939	8.29123
CGGA_1543	0.41412	46.2604	42.635	15.6087
CGGA_1546	0.088456	60.4455	57.3086	26.1843
CGGA_1548	0.431016	33.003	30.3274	13.5137
CGGA_1551	0.0419262	78.7637	76.1106	38.3304
CGGA_1558	0.314257	11.2693	12.4367	1.03055
CGGA_1559	0.0530923	-24.275	-22.4126	-15.1592
CGGA_1560	0.866296	-20.3888	-15.1582	-15.5585
CGGA_1564	0.895095	8.31783	10.9782	1.06895
CGGA_1571	0.0307741	-20.244	-14.7064	-10.2803
CGGA_1572	0.129321	23.5616	23.2411	4.50195
CGGA_1586	0.318369	48.7148	46.844	17.972
CGGA_1595	0.0124706	-29.6554	-25.6992	-18.1428
CGGA_1596	0.243457	9.96298	9.21022	2.74353
CGGA_1597	0.552861	43.7903	40.8514	15.0527
CGGA_1601	0.560725	45.5627	43.748	18.1089
CGGA_1603	0.00860801	6.66645	9.85716	-0.501921
CGGA_1604	0.0751471	-4.31812	-0.998648	7.29386
CGGA_1605	0.203602	-27.5861	-22.7246	-4.34272
CGGA_1611	0.14915	-22.8521	-25.0256	-15.9319
CGGA_1612	0.900718	39.7233	33.7118	13.4406
CGGA_1613	0.192758	43.4565	43.7786	12.8005
CGGA_1615	0.797358	29.6351	32.8791	26.8619
CGGA_1624	0.425399	5.78311	3.57751	-1.66104
CGGA_1626	0.562961	38.5404	39.582	14.6763
CGGA_1631	0.597202	37.0419	35.4193	9.62086
CGGA_1634	0.551713	13.3443	16.8834	12.8689
CGGA_1635	8.33253	-4.19	-1.14341	14.7363
CGGA_1641	0.794773	-2.39811	0.412839	2.66346
CGGA_1643	0.509282	2.44352	3.13267	2.31941
CGGA_1644	0.237846	25.3155	27.7375	6.47248
CGGA_1650	0.216044	9.50323	5.80273	2.23023
CGGA_1654	0.467301	20.1213	21.5844	4.33073
CGGA_1656	2.66393	7.08107	9.90864	-1.05871
CGGA_1658	0.153977	71.4672	62.9037	28.6629
CGGA_1659	0.530287	41.546	33.7215	19.6739
CGGA_1663	0.166518	66.0282	58.6584	24.1268
CGGA_1666	2.12267	43.7734	41.9883	22.9859
CGGA_1678	12.5737	41.8656	45.6158	15.6551
CGGA_1681	0.288064	42.4608	44.1322	22.1536
CGGA_1682	5.55173	43.9003	37.7252	17.3175
CGGA_1684	0.104395	53.0563	46.7423	20.3777
CGGA_1687	0.523666	40.556	40.7082	16.6638
CGGA_1690	0.938788	22.0091	22.8704	11.4149
CGGA_1694	0.174647	22.8261	26.4407	10.5983
CGGA_1697	0.218703	-11.3593	-8.74579	-2.46806
CGGA_1698	0.255689	26.4977	26.6765	9.60339
CGGA_1699	0.174377	-11.2789	-12.6465	0.765182
CGGA_1702	26.6605	0.332102	-4.71358	-0.209855
CGGA_1706	0.234642	72.565	70.9405	36.357
CGGA_1708	0.333162	28.8757	28.3654	6.83563
CGGA_1709	0.62916	18.2363	17.1848	4.00184
CGGA_1713	2.01009	-26.2265	-21.0885	-9.05614
CGGA_1722	3.54618	54.1486	49.3298	26.1819
CGGA_1727	0.0433528	-4.91824	-5.80013	-6.00415
CGGA_1728	0.320407	7.2727	7.79356	2.4211
CGGA_1729	0.332996	7.62142	5.20568	3.71343
CGGA_1735	2.00239	-27.5218	-28.0748	-9.37238
CGGA_1736	1.52835	42.7945	35.0879	13.3227
CGGA_1740	0.688978	-32.0891	-26.785	-11.9197
CGGA_1744	0.323918	39.7846	39.8646	13.1204
CGGA_1749	0.699658	-2.4644	-0.272336	2.16627
CGGA_1750	0.33034	-18.2309	-14.4801	-3.23302
CGGA_1758	1.83621	-21.4181	-15.646	-9.7267
CGGA_1764	0.38085	-2.42305	-3.10173	-0.652135
CGGA_1767	3.9017	37.8741	38.2564	20.1291
CGGA_1769	0.49318	-18.8546	-19.0074	-2.87468
CGGA_1770	0.530856	0.969343	0.573267	-2.37924
CGGA_1773	5.69988	12.575	12.2994	0.892249
CGGA_1776	4.01969	-1.67661	0.258892	5.02713
CGGA_1780	15.0308	26.1341	23.6939	12.3763
CGGA_1785	0.581988	-24.4088	-19.3728	-14.1344
CGGA_1807	4.39281	-21.0275	-20.9815	-14.5192
CGGA_1811	0.117785	59.0182	50.7703	22.3005
CGGA_1812	1.21869	30.8035	22.2644	9.26545
CGGA_1814	3.29184	32.5276	25.7463	11.6444
CGGA_1815	0.69961	22.1875	21.5571	12.6961
CGGA_1817	0.499869	28.8856	25.382	4.67911
CGGA_1819	2.40572	18.7387	14.5895	5.92299
CGGA_1820	1.97796	-4.71618	-6.33331	-6.69066
CGGA_1826	1.43599	7.57202	2.3888	0.625839
CGGA_1833	4.14234	1.38501	-0.506043	-1.75018
CGGA_1840	0.443978	-14.722	-15.3956	-1.71951
CGGA_1857	0.0752562	63.0443	56.2148	24.052
CGGA_1865	0.549109	29.6165	28.8742	9.65672
CGGA_1866	0.645786	-9.8583	-4.20734	-4.35951
CGGA_1870	0.783335	-61.6583	-54.0343	-29.4821
CGGA_1886	0.979515	0.5414	-3.24966	-8.33117
CGGA_1899	0.0718407	16.1263	16.9975	4.72474
CGGA_1901	0.257689	67.457	60.3727	23.2898
CGGA_1908	0.97613	16.6643	12.4868	5.86898
CGGA_1911	0.0748185	6.46378	5.58612	2.68771
CGGA_1912	0.457774	54.4411	53.3426	20.8989
CGGA_1916	0.397075	-12.2336	-11.8644	-4.64627
CGGA_1946	0.441757	24.96	26.2601	12.1073
CGGA_1953	0.59806	23.1935	18.3647	2.70183
CGGA_1955	0.19861	-20.5091	-18.4694	-10.5692
CGGA_1972	0.361147	36.8112	30.2978	12.8775
CGGA_1976	0.0691264	16.2297	18.8759	12.5794
CGGA_1985	0.100547	-32.0986	-26.9775	-15.8887
CGGA_2003	0.193461	5.67019	5.59017	5.85482
CGGA_2008	0.406388	33.4952	33.7266	15.6362
CGGA_2024	0.169918	-49.903	-45.6504	-13.2234
CGGA_2038	0.436177	5.15192	5.10589	1.61737
CGGA_2039	0.0582672	-23.674	-18.3493	-6.6761
CGGA_2047	0.10115	18.8405	16.8937	9.95167
CGGA_2053	0.148661	-38.9248	-32.3952	-5.28395
CGGA_2056	0.353716	37.6617	32.2728	11.4677
CGGA_2062	3.8483	13.7909	14.6191	7.99921
CGGA_2075	0.346821	34.1293	34.4179	16.4978
CGGA_2078	0.502164	36.5487	35.1612	16.0747
CGGA_2082	4.23918	48.1983	47.1803	23.0548
CGGA_2088	0.983942	35.6998	33.7342	13.6643
CGGA_2106	0.27207	-24.6018	-19.6748	-6.36626
CGGA_2115	0.419951	-24.8535	-19.7722	-0.246024
CGGA_487	10.6514	43.779	35.8304	16.0725
CGGA_509	1.09327	-10.879	-9.77279	-15.3016
CGGA_530	1.8569	35.0446	29.2956	11.4528
CGGA_568	0.511316	23.0476	23.8687	13.8602
CGGA_777	2.45532	52.0178	45.1342	21.3287
CGGA_831	0.363485	23.4228	22.7412	6.2984
CGGA_869	0.226344	72.8335	70.4164	31.9506
CGGA_D53	2.1291	-13.9297	-13.9375	-6.38232
CGGA_P100	0.410183	-9.20321	-7.58673	-11.0834
CGGA_P102	1.80507	2.46022	1.61491	0.175776
CGGA_P106	2.94261	14.0338	13.9851	6.81469
CGGA_P109	0.0863941	-3.33937	-0.997543	-5.54797
CGGA_P112	0.258308	-4.45164	-6.85249	5.95234
CGGA_P116	2.79674	3.2674	8.03893	3.63226
CGGA_P136	6.70967	20.1777	19.2758	8.95296
CGGA_P143	2.07488	69.9812	59.3876	29.4475
CGGA_P15	0.0302945	6.20642	4.63285	-3.35385
CGGA_P154	1.16627	-40.5329	-36.9571	-12.6326
CGGA_P16	1.49688	-27.6373	-29.1669	-14.5032
CGGA_P160	1.075	81.0176	69.1805	34.9111
CGGA_P164	7.17764	39.896	33.2143	18.474
CGGA_P175	1.98871	42.7591	44.8619	23.9216
CGGA_P178	1.17728	18.6791	18.5908	20.7577
CGGA_P180	6.17336	33.7043	33.0079	11.9273
CGGA_P182	4.80106	77.7537	64.3778	40.7661
CGGA_P199	1.2359	12.6537	15.361	-2.47705
CGGA_P205	1.88246	38.8124	35.348	21.3786
CGGA_P22	0.167635	2.29058	-0.967026	-5.29454
CGGA_P25	2.71522	76.0056	75.9085	36.8628
CGGA_P28	5.16191	21.018	14.2362	9.87294
CGGA_P280	0.125094	-17.6268	-14.8727	-2.49812
CGGA_P283	0.442832	17.5504	13.0232	-1.00859
CGGA_P295	0.083471	9.10246	11.2269	3.53691
CGGA_P335	0.222585	-23.3715	-22.6437	-13.4802
CGGA_P385	0.0913005	-13.4637	-12.0352	-2.01504
CGGA_P401	0.414358	11.0213	8.15967	5.89796
CGGA_P411	1.37149	-9.88119	-16.7419	-4.40731
CGGA_P415	0.265079	65.55	60.3511	27.2329
CGGA_P499	0.129944	44.8057	39.2403	19.5235
CGGA_P512	2.05654	10.97	2.89612	2.19579
CGGA_P585	0.45126	38.2968	32.7189	16.2743
CGGA_P596	0.0921315	-47.6451	-40.0286	-17.9465
CGGA_P609	0.448384	-4.16988	-5.55704	-4.86939
CGGA_P610	0.283626	-1.96299	3.87505	15.1078
CGGA_P619	0.262574	53.5205	48.0761	26.0222
CGGA_P625	3.04745	44.2385	37.5683	20.764
CGGA_P7	0.0824292	121.985	103.62	54.3062
CGGA_P87	0.299069	9.61584	8.03164	10.3241
CGGA_P89	0.738318	54.1604	47.3057	23.1331
CGGA_P99	0.0394768	-14.2963	-12.4248	-8.35637
CGGA_1002	0.445525	-18.1325	-14.8911	-2.53079
CGGA_1003	0.0395609	-45.6214	-42.525	-19.5925
CGGA_1010	0.713254	-31.2582	-25.3875	-10.2347
CGGA_1012	0.336174	17.6741	15.2445	7.62906
CGGA_1014	1.70553	-2.68221	-0.544428	2.17015
CGGA_1018	0.299915	-44.4841	-41.1166	-20.7302
CGGA_103	1.12983	-22.9754	-22.1996	-10.4162
CGGA_1030	0.322085	-46.2412	-40.9346	-16.957
CGGA_1032	0.699054	51.9511	50.5308	22.2643
CGGA_1033	0.101425	-47.1564	-40.8597	-15.4962
CGGA_1037	0.212515	-3.60358	-4.66184	3.47276
CGGA_1048	0.606737	0.127836	-2.08251	-5.25462
CGGA_1051	0.25544	-22.3959	-17.8735	-3.62567
CGGA_1055	0.162776	-11.6559	-11.9934	-9.71342
CGGA_1057	0.185645	51.943	45.0773	16.5184
CGGA_1058	0.627333	11.1102	8.35198	-0.798587
CGGA_106	0.0626636	39.3092	36.9226	17.4135
CGGA_1063	1.8578	-20.6879	-17.151	-7.33624
CGGA_1065	0.0450191	-58.8371	-55.9487	-30.0137
CGGA_1066	0.311675	3.67247	7.49558	2.1895
CGGA_1069	0.0533759	76.8661	66.5932	37.434
CGGA_107	7.50341	20.3835	18.1516	8.23881
CGGA_108	2.92595	41.337	29.6445	16.6075
CGGA_1082	0.157979	-15.0913	-12.8633	-3.82422
CGGA_1087	0.885729	-46.4784	-43.5424	-20.9167
CGGA_1097	0.431221	3.59541	0.884141	-2.10009
CGGA_1100	0.16732	-49.0344	-44.0234	-21.1303
CGGA_1101	1.40503	-30.0697	-23.4436	-14.3154
CGGA_1108	1.65444	40.1933	30.9884	17.2271
CGGA_1111	0.127203	11.8224	11.48	4.83814
CGGA_112	0.192413	-23.4301	-21.5271	-11.1241
CGGA_1120	9.59194	-23.5232	-18.5159	-6.21934
CGGA_1121	0.273098	-21.9248	-20.5457	-12.9552
CGGA_1126	0.2403	-12.15	-10.2266	-7.23754
CGGA_1127	0.0895632	9.17879	5.31382	-1.87181
CGGA_1131	0.334635	-43.6362	-42.2726	-22.0118
CGGA_1132	0.114104	-26.8093	-23.73	-4.55945
CGGA_1137	14.3563	28.7706	27.2067	16.9098
CGGA_1141	0.283787	-5.11445	-0.609243	5.26435
CGGA_1144	0.279731	-32.868	-27.0536	-7.73097
CGGA_1147	0.410422	-33.8655	-30.329	-12.218
CGGA_1148	0.1389	26.1939	18.6945	5.4567
CGGA_1152	0.133076	46.268	40.5416	18.115
CGGA_1154	0.503199	8.27467	2.66838	1.07925
CGGA_1155	0.174651	-5.47647	-4.5692	-6.82771
CGGA_1156	0.0386329	-7.22922	-6.64107	-5.81966
CGGA_1157	0.261691	-16.0612	-11.1902	-8.84714
CGGA_1158	0.584551	-22.525	-24.6121	-13.1354
CGGA_1159	0.193309	-16.6446	-13.0053	0.347496
CGGA_1161	0.1116	-26.1581	-22.2422	-7.08933
CGGA_1162	0.105755	14.9659	16.1636	8.01009
CGGA_1169	0.236695	-9.84622	-7.62567	-4.12321
CGGA_1178	0.298164	-37.4947	-34.5685	-12.3832
CGGA_1181	0.151373	-5.64322	-5.05168	-6.31493
CGGA_1183	1.96028	-9.93028	-9.00375	-5.50404
CGGA_1184	0.199724	-18.3702	-14.4631	-1.95295
CGGA_1185	2.32116	19.7316	12.9695	3.86951
CGGA_1191	0.268866	-66.918	-58.5185	-32.1661
CGGA_1192	0.091696	20.5483	23.5431	8.26896
CGGA_1195	0.332628	-2.11257	4.1066	-2.81823
CGGA_1198	1.97638	-10.9238	-6.34163	2.62379
CGGA_1204	0.926676	-60.0909	-57.6876	-27.6493
CGGA_1205	3.2078	32.9065	30.1146	8.7669
CGGA_1207	0.0644498	-23.1206	-22.1989	-8.21541
CGGA_1211	0.0334012	-12.582	-15.6794	-8.64532
CGGA_1212	0.614294	-14.0452	-14.5949	-8.70598
CGGA_1223	0.660304	-11.8004	-10.2896	-9.28096
CGGA_1226	0.308415	7.06338	6.01048	-0.0346285
CGGA_1228	0.338819	-12.0231	-11.5956	-2.45745
CGGA_1232	0.253153	6.46479	10.0025	4.77927
CGGA_1235	0.0759182	13.7027	11.8091	3.79826
CGGA_1238	0.709238	29.2325	24.1555	11.1334
CGGA_1239	0.212103	-24.7485	-23.2043	-16.1297
CGGA_1264	0.561516	-17.0356	-15.0505	-11.5358
CGGA_1269	0.225588	-30.7324	-30.2776	-15.705
CGGA_1273	0.149179	-36.4053	-32.2953	-14.9398
CGGA_1286	0.115546	-20.0325	-17.3422	-13.4652
CGGA_1291	0.225061	-9.94829	-9.36178	-3.78276
CGGA_1295	0.0747661	32.7323	28.0763	9.57516
CGGA_1300	0.185283	-8.81654	-6.02214	-7.91516
CGGA_1303	4.37823	-26.4506	-19.7155	-0.0569301
CGGA_1305	0	-1.74456	-2.17814	-6.67192
CGGA_1309	0.0845093	-29.0755	-25.5084	-16.3534
CGGA_1311	0.729333	-42.3572	-37.9445	-15.4263
CGGA_1317	0.609365	-52.1909	-41.4564	-16.9059
CGGA_1318	0.0548801	20.4181	20.3866	8.47007
CGGA_1319	0.457484	-11.9167	-11.689	-8.88452
CGGA_1321	0.477086	-25.8761	-23.7173	-14.2107
CGGA_1334	0.121961	21.1981	18.4923	10.5379
CGGA_1335	0.0443228	-26.4077	-24.4924	-12.7098
CGGA_1339	0.26033	-33.5881	-30.4655	-15.8346
CGGA_1345	0.0204108	39.2082	29.8116	6.82797
CGGA_135	1.82787	77.4748	64.3666	32.932
CGGA_1350	0.353026	-25.3095	-20.3339	-5.9526
CGGA_1356	0.206868	-29.1418	-25.6945	-6.47702
CGGA_1359	2.78342	25.0509	20.189	4.62214
CGGA_1361	0.470375	-26.8082	-25.7079	-8.69329
CGGA_1362	0.182206	5.77242	3.44166	2.21766
CGGA_1368	0.494061	-43.9021	-38.8384	-14.1157
CGGA_1369	0.0215347	-13.1792	-11.5936	-11.3843
CGGA_1377	0.707246	-14.1225	-14.6885	-6.99939
CGGA_1383	0.0334787	-36.2729	-32.9903	-17.2089
CGGA_1386	0.0583011	9.24291	7.57659	-4.16818
CGGA_1389	0.0303704	-39.8583	-34.5913	-16.511
CGGA_1390	0.311804	-2.91996	-3.06439	2.37439
CGGA_1398	0.497885	-17.9059	-17.0685	-10.8419
CGGA_1400	0	-38.6294	-31.257	-17.5437
CGGA_1401	0.456248	-10.6912	-13.153	-4.99383
CGGA_1404	0.0603474	-18.8111	-19.2509	-11.6179
CGGA_1407	0.116636	4.60929	1.4797	-1.61346
CGGA_1413	0.792889	-33.2434	-33.5195	-9.6824
CGGA_1416	0.805771	-35.5314	-32.0139	-20.312
CGGA_1417	2.01047	-27.2995	-29.8404	-11.5228
CGGA_1421	0.127637	-14.767	-13.3295	-6.39027
CGGA_1424	1.76384	-32.3737	-27.0696	-6.68791
CGGA_1427	0.0605196	2.29533	3.19372	2.80339
CGGA_1431	0.264074	-8.95994	-6.86314	-6.24939
CGGA_1434	0.187453	40.4985	37.6601	16.4096
CGGA_1435	0.793477	-7.13231	-6.94775	-8.13663
CGGA_1437	0.129847	-24.9659	-21.4289	-4.75082
CGGA_1440	0.277101	-22.5929	-22.851	-11.1693
CGGA_1443	0.268876	77.0947	70.5878	32.11
CGGA_1445	13.9224	-4.83263	8.862	10.2074
CGGA_1446	2.25096	-38.2617	-34.4721	-0.798448
CGGA_1447	1.60056	-4.6221	-1.72599	14.1894
CGGA_1454	0.203308	-50.7671	-44.5054	-15.7548
CGGA_1455	0.851249	-39.1136	-35.5426	-5.49712
CGGA_1458	0.308967	-58.9215	-53.8682	-29.3579
CGGA_1459	1.76504	9.54696	8.42455	2.78816
CGGA_1463	0.0980213	-33.8559	-36.1656	-19.2195
CGGA_1469	2.86723	-40.6737	-35.4997	-7.95511
CGGA_1471	0.0632083	15.6079	13.493	1.68174
CGGA_1473	4.89449	52.8724	49.897	24.4684
CGGA_1474	0.547586	12.6059	10.5716	12.1557
CGGA_1477	0.156419	7.98532	6.63645	-1.01598
CGGA_1482	0.223853	10.5445	9.05319	-5.74703
CGGA_1487	0.225553	-24.2399	-13.8701	-8.49998
CGGA_1488	0.107604	-8.62235	-11.4335	-0.924027
CGGA_1497	0.232905	-34.1058	-34.8894	-18.7832
CGGA_1502	0.0652126	4.70556	4.74692	0.414126
CGGA_1504	0.181997	10.416	10.4768	-0.348289
CGGA_1508	0.0110549	24.9186	25.4049	9.91183
CGGA_1510	0.0823508	-33.4419	-31.3222	-21.3923
CGGA_1513	0.00938612	-36.9225	-33.4925	-19.0088
CGGA_1514	9.44868	11.1139	15.8909	3.25019
CGGA_1516	0.0484974	-32.695	-31.7545	-17.466
CGGA_1517	0.27813	-33.117	-28.6912	-19.6449
CGGA_1518	0.497999	-20.0875	-17.2928	-3.12756
CGGA_1523	0.24782	0.659687	0.0817851	1.07829
CGGA_1524	0.051341	-29.8479	-26.648	-14.7423
CGGA_1525	0.19619	16.0059	13.0139	5.48893
CGGA_1526	0.0669463	-7.80292	-10.2587	-5.72335
CGGA_1527	0.0245557	-2.3442	-2.7984	-6.22607
CGGA_1528	0.187517	-14.8285	-13.516	-12.5121
CGGA_1530	0.260789	21.7642	24.7165	8.90684
CGGA_1531	0.463651	2.50745	-4.34396	-3.43791
CGGA_1533	0.187044	27.9945	27.6472	10.7466
CGGA_1536	0.113626	15.6057	11.3685	6.66239
CGGA_1544	0.119194	-39.4729	-36.1694	-20.8851
CGGA_1552	0.177299	-30.4688	-27.8657	-18.2635
CGGA_1553	0.247221	-31.0249	-28.0505	-5.73276
CGGA_1554	1.39091	-19.4105	-14.7266	-8.27237
CGGA_1557	0.0289476	-33.713	-31.5117	-16.9146
CGGA_1562	0.0340559	-30.6193	-30.48	-14.5748
CGGA_1563	0.143363	21.9421	23.5368	14.6148
CGGA_1565	0.294309	9.43104	7.18544	-1.26742
CGGA_1566	0.184707	-50.6727	-44.6529	-26.33
CGGA_1567	0.491972	13.0436	12.5938	4.32433
CGGA_1568	0.0728969	-10.696	-8.91541	-5.26287
CGGA_1569	0.141344	-17.3039	-12.9396	-12.0804
CGGA_157	0.139698	-1.51322	-1.05175	-4.18562
CGGA_1575	0.719955	28.6011	24.5108	10.9985
CGGA_1579	0.0408834	-47.0223	-35.378	-11.6927
CGGA_1580	0.589332	1.81738	0.323878	-4.78717
CGGA_1583	0.0507196	-21.3591	-18.2179	-5.05987
CGGA_1587	0.298034	11.9692	9.12246	1.02026
CGGA_1588	0.0944321	56.0589	66.1268	32.4967
CGGA_1589	0.778371	-23.721	-23.2627	-3.51962
CGGA_1591	0.174825	-23.154	-24.9952	-10.5565
CGGA_1592	4.52697	-31.0916	-29.8694	-9.38581
CGGA_1594	0.368764	18.8352	20.5074	10.7732
CGGA_1598	1.95658	-2.31997	2.02008	-7.44833
CGGA_1606	2.4184	-6.79744	-3.94119	-7.88443
CGGA_1607	0.118381	10.138	9.04576	4.02681
CGGA_1608	0.625481	10.6139	10.8089	4.71535
CGGA_1610	0.0776266	56.8273	57.3105	29.0172
CGGA_1614	0.0267225	5.01279	3.52226	-0.627039
CGGA_1617	0.122341	-27.5969	-25.2779	-9.27192
CGGA_1618	0.0759341	-15.5026	-13.5908	-6.61364
CGGA_1619	0.135622	-17.3245	-13.9205	-7.23345
CGGA_1620	0.125231	-31.4302	-27.1912	-10.191
CGGA_1621	0.0357418	-19.5538	-18.9237	-14.0633
CGGA_1623	0.60642	23.7516	20.2801	14.6144
CGGA_1627	0.144935	1.02238	1.33608	-0.24485
CGGA_1630	0.0680908	-4.36292	-4.18484	-2.75671
CGGA_1640	0.389064	-4.6759	-4.70316	1.85854
CGGA_1642	0.159643	-12.0454	-6.16963	-6.13639
CGGA_1645	0.184481	-23.3691	-23.9877	-13.1646
CGGA_1647	0.0163688	8.93138	8.95097	-1.51988
CGGA_1648	0.0536387	16.1589	14.4963	0.405655
CGGA_1649	0.070289	15.5843	14.9009	5.52805
CGGA_165	0.0742327	-3.9739	0.531055	0.807906
CGGA_1651	0.176748	-33.6002	-27.6394	-7.58487
CGGA_1653	0.0779428	-6.13313	-7.75964	-1.68267
CGGA_1655	0.0699512	-5.81826	-2.50748	-5.92715
CGGA_1657	0.607541	-4.1054	-2.57989	-0.417396
CGGA_1660	0.128776	-7.02723	0.333502	11.5509
CGGA_1661	0.0558449	-4.61564	-3.3816	-2.65734
CGGA_1662	0.00985457	-26.4293	-23.4943	-13.2614
CGGA_1664	0.0524198	-29.4131	-25.3223	-10.7276
CGGA_1667	0.232479	-10.2337	-16.0362	-8.05395
CGGA_1669	1.21118	-3.36759	-2.33678	-1.23978
CGGA_1670	0.544659	1.00499	0.638431	-0.567715
CGGA_1671	0.0577603	-15.7462	-12.5274	-9.79591
CGGA_1672	0.103928	-13.6487	-8.20182	-2.57708
CGGA_1673	0.317511	-40.8832	-36.4984	-11.1578
CGGA_1675	0.0142466	4.90443	5.10312	-4.05057
CGGA_1677	0.391212	21.6419	27.3078	12.8575
CGGA_1679	0.0897296	-25.2524	-22.9654	-7.67121
CGGA_1680	0.109389	28.3196	28.6108	12.1743
CGGA_1685	0.880643	-18.6703	-19.6288	-9.39614
CGGA_1686	0.28401	-16.3705	-9.13921	-7.76805
CGGA_1688	0.0867678	-7.53433	-1.84741	-3.13668
CGGA_1689	0.26653	-7.29413	-5.06997	-4.94474
CGGA_1693	0.635393	-6.24518	-5.12709	-4.79156
CGGA_1695	0.0648259	-43.6201	-39.6739	-20.3946
CGGA_1696	0.122154	45.641	39.0016	26.3737
CGGA_1700	0.133169	5.56888	6.98725	3.70602
CGGA_1701	0.10697	-37.8011	-34.4779	-19.7193
CGGA_1703	0.020506	4.29169	5.01071	-1.89413
CGGA_1704	0.30288	1.75741	5.58506	-4.83454
CGGA_1714	0.331323	11.8886	10.7397	3.37012
CGGA_1715	2.94348	6.91537	6.10912	0.69613
CGGA_1716	0.496507	11.3116	12.3518	5.64559
CGGA_1718	0.0168109	-21.617	-18.346	-14.2839
CGGA_1720	2.1746	-21.6688	-23.365	-6.94796
CGGA_1721	0.0433545	-22.3979	-18.3123	-10.2968
CGGA_1723	0.393559	-35.2725	-30.3714	-18.103
CGGA_1725	0.218111	-33.4847	-30.8531	-18.2348
CGGA_1731	0.645231	-8.81778	-7.32718	-5.50833
CGGA_1737	0.427686	-31.5039	-27.2071	-16.7284
CGGA_1738	1.78055	-1.00585	0.0031243	-0.590888
CGGA_1739	0.203364	-4.35959	-5.39771	-7.49561
CGGA_1743	0.200204	-35.0104	-29.5346	-8.80812
CGGA_1745	1.51234	-34.818	-30.7595	-0.35331
CGGA_1747	0.160134	29.5829	27.4926	7.73809
CGGA_1760	0.250827	30.8608	27.0076	9.09758
CGGA_1771	1.03157	-44.3897	-40.0051	-14.1059
CGGA_1786	0.182701	-61.464	-56.5959	-32.4407
CGGA_1791	0.630955	7.73383	9.20512	9.52521
CGGA_1809	1.06395	-18.2758	-19.9474	-12.9054
CGGA_1829	0.182881	-10.0409	-9.1148	1.19611
CGGA_1850	0.0907401	-12.293	-14.8755	-7.97849
CGGA_1854	0.204169	-10.6558	-4.96541	-7.1243
CGGA_1862	3.36889	-5.73094	-11.5515	-9.49811
CGGA_1863	0.385677	-50.8267	-44.3569	-24.13
CGGA_1875	0.482203	41.5711	35.1838	11.4334
CGGA_1877	0.377031	-43.1565	-38.7699	-22.0462
CGGA_1880	0.0599927	-32.1207	-27.3359	-17.6135
CGGA_1882	0.101656	-19.1409	-14.1438	-10.4783
CGGA_1902	0.415851	-5.53909	-7.33132	-3.90145
CGGA_1903	0.16028	6.14445	6.17265	-2.20115
CGGA_1906	0.388688	19.1912	16.4942	4.7776
CGGA_1939	0.33963	9.43754	12.3953	6.4061
CGGA_194	0.173747	-32.8064	-30.368	-14.1767
CGGA_1994	0.276568	-38.9351	-32.8366	-13.2344
CGGA_2002	0.13363	-28.5647	-24.538	-10.3591
CGGA_2006	0.150102	30.4828	25.3211	14.684
CGGA_2013	0.43835	-11.6173	-6.06463	-5.30358
CGGA_2046	0.252382	8.31137	5.69838	3.88654
CGGA_2079	0.16234	-53.2449	-51.6776	-25.0106
CGGA_2081	0.35814	-49.7732	-43.9021	-17.8302
CGGA_2121	0.10465	46.4434	43.8536	28.9877
CGGA_2129	0.162588	-34.6544	-30.8667	-15.2196
CGGA_265	0.204051	9.69735	7.78253	3.12894
CGGA_279	3.10854	-3.81603	-7.28221	-7.82869
CGGA_28	0.231736	-14.9106	-14.3331	-5.1836
CGGA_288	0.275662	3.87716	3.71026	-0.167765
CGGA_290	0.335321	-17.5331	-20.5762	-5.58041
CGGA_320	0.238447	-17.1321	-20.7158	-5.74243
CGGA_336	0.0495124	-43.5475	-43.5938	-21.584
CGGA_358	0.107721	24.6125	20.4208	10.4048
CGGA_362	0.0590753	47.9872	40.2104	17.1086
CGGA_369	0.135139	-23.9659	-18.853	-4.32901
CGGA_406	18.0631	-23.5891	-24.5053	-13.6686
CGGA_42	0.105323	-17.5153	-14.4953	-11.5877
CGGA_420	0.388261	-56.8943	-56.1958	-26.4476
CGGA_457	1.02223	-56.643	-51.2585	-27.9316
CGGA_474	1.09175	-36.6895	-26.7344	-19.8377
CGGA_482	0.338577	-15.9729	-16.0474	-12.9255
CGGA_492	0.122094	29.5855	25.8408	12.7008
CGGA_503	0.322111	-16.9248	-15.4871	1.91056
CGGA_507	0.527119	-20.0349	-18.6961	0.13524
CGGA_521	0.323104	25.5157	22.7002	12.8929
CGGA_554	0.373189	-17.9394	-11.8999	-5.97504
CGGA_583	2.9658	-16.058	-12.3427	5.41142
CGGA_619	0.922802	0.0252673	-0.216522	-3.7785
CGGA_621	1.02141	-39.3236	-36.6719	-19.3669
CGGA_625	0.0914155	-21.9212	-20.3451	-16.0095
CGGA_634	0.176429	-41.0622	-37.4623	-11.996
CGGA_652	0.0706869	-28.3283	-25.0391	-8.36285
CGGA_663	0.689658	-32.7323	-32.8702	-9.54643
CGGA_703	0.0424088	71.862	63.964	37.7266
CGGA_705	0.504144	-6.23411	-3.58724	-3.08701
CGGA_707	0.586044	-14.4524	-16.6446	-3.13082
CGGA_720	0.0330952	-35.6313	-30.614	-16.9455
CGGA_721	0.529701	-1.91571	-4.68803	-0.571539
CGGA_724	0.0623567	-24.1462	-22.2874	-11.0201
CGGA_730	0.0588	0.823935	-3.56522	-5.48612
CGGA_763	1.09187	-11.1082	-8.68587	5.95483
CGGA_780	0.280613	-9.12794	-6.80776	1.60251
CGGA_799	0.0530259	-47.1515	-45.8367	-20.565
CGGA_809	0.0750704	-7.50085	-8.17656	-6.47143
CGGA_810	0.352238	66.397	65.559	36.0823
CGGA_825	0.095625	-14.3215	-12.1055	-7.73127
CGGA_846	0.0574138	5.424	5.70848	0.906299
CGGA_852	0.813542	24.1131	22.2277	4.92547
CGGA_861	0.95321	23.5945	21.9119	17.0935
CGGA_862	0.274783	-26.8331	-19.9734	0.499851
CGGA_863	0.181856	-9.73776	-10.8926	-4.17315
CGGA_867	0.387198	16.0787	15.5856	5.35595
CGGA_881	1.05668	28.5537	16.459	14.3578
CGGA_882	0.827479	-28.7797	-26.2098	-1.89339
CGGA_883	0.274811	-27.5076	-23.1171	-12.5319
CGGA_887	0.199051	-16.478	-12.5824	3.56563
CGGA_888	4.49701	-37.7161	-38.0398	-14.0629
CGGA_889	0.646879	-52.1044	-48.1393	-14.878
CGGA_890	1.09967	-25.052	-19.354	-6.77519
CGGA_901	0.107289	-10.6756	-13.4566	-0.900691
CGGA_903	0.490584	0.443462	-4.6643	-4.2715
CGGA_D19	1.34606	-30.4098	-31.2642	-16.7108
CGGA_D28	0.0627554	-38.995	-34.3355	-18.7411
CGGA_D50	0.17098	-28.7075	-30.1888	-10.5088
CGGA_J50	0.0577603	-18.0031	-13.4045	-8.08726
CGGA_J73	0.179664	-50.0834	-46.0618	-18.0424
CGGA_P103	0.501443	-38.3296	-38.1591	-13.93
CGGA_P104	3.64342	18.7572	14.524	14.6069
CGGA_P107	1.47257	-4.53364	-9.24309	-3.58931
CGGA_P108	2.48974	5.29542	-2.41976	1.96651
CGGA_P11	0.578502	-11.7055	-6.15706	-8.25023
CGGA_P110	0.525379	-2.97524	-9.121	0.269711
CGGA_P111	0.115178	-22.7789	-24.6197	-12.4562
CGGA_P113	0.610026	-26.9288	-25.9615	-2.80307
CGGA_P114	0.882442	-34.0206	-38.8183	-17.076
CGGA_P115	4.94334	38.2039	35.1392	20.5497
CGGA_P121	0.171642	-23.3957	-21.1384	-7.92052
CGGA_P122	0.367271	-17.679	-22.59	-10.3879
CGGA_P128	0.535636	-22.4946	-23.4004	-4.865
CGGA_P13	0.138781	-54.3051	-50.3282	-20.483
CGGA_P131	0.156191	-21.6451	-23.2117	-10.5469
CGGA_P132	0.0549662	2.08591	-5.7738	-2.88752
CGGA_P137	0.489188	-14.4062	-17.9562	-9.84367
CGGA_P142	0.109377	4.54022	0.769744	-2.81488
CGGA_P144	0.138697	0.610816	-4.16441	1.89358
CGGA_P145	0.110133	-6.61028	-5.71358	-2.61982
CGGA_P146	1.02634	-13.0174	-14.8043	-3.71725
CGGA_P147	3.55746	24.9153	18.4048	6.00561
CGGA_P150	0.356099	1.67189	-2.06354	-3.05322
CGGA_P151	0.0187809	-24.6751	-19.9016	-6.50144
CGGA_P153	3.13243	-18.8221	-13.4975	3.26136
CGGA_P155	0.137603	-13.5065	-10.179	-1.57263
CGGA_P156	0.27961	-29.5259	-30.8635	-14.5456
CGGA_P157	2.43311	22.7028	14.2682	6.45599
CGGA_P158	3.5202	-35.587	-30.3244	-5.93999
CGGA_P159	4.44153	21.0671	15.6581	7.18057
CGGA_P163	0.594749	14.165	10.3302	1.69871
CGGA_P165	0.130021	-42.0492	-34.0405	-10.0696
CGGA_P17	0.147555	-5.65543	-9.30172	-6.01786
CGGA_P172	5.56828	-22.3924	-16.7559	-0.0130557
CGGA_P173	0.129405	31.0718	23.5512	11.7765
CGGA_P174	1.46011	-10.3048	-13.5575	-4.70488
CGGA_P176	0.482786	-37.5369	-38.3984	-14.0144
CGGA_P177	0.686929	4.58661	1.38522	0.307143
CGGA_P179	0.490395	-25.9642	-24.5528	-6.0848
CGGA_P18	1.93462	-4.88999	-5.99051	-2.77996
CGGA_P181	1.60698	25.3614	18.9186	10.755
CGGA_P183	0.302379	-54.8166	-51.2554	-24.2004
CGGA_P185	0.189713	-0.353353	-3.9115	2.4527
CGGA_P19	0.398602	-2.23631	-6.24386	-3.1291
CGGA_P20	0.436895	-21.0414	-21.3061	-9.48963
CGGA_P21	0.306065	-12.281	-9.32947	-7.74911
CGGA_P23	4.11138	35.241	34.628	18.6027
CGGA_P265	4.7177	27.7936	27.8919	16.1516
CGGA_P266	5.59128	-3.72229	-1.88352	-0.0163023
CGGA_P269	2.32553	-12.9134	-11.8224	-11.9911
CGGA_P27	0.108745	-30.5594	-30.5898	-11.65
CGGA_P270	0.305423	-4.64126	-6.54962	-3.38012
CGGA_P271	0.212801	-17.2145	-11.9061	-4.46133
CGGA_P279	1.04707	-48.6557	-40.844	-25.3434
CGGA_P286	0.069428	-51.9105	-47.0519	-26.4071
CGGA_P29	8.63946	-15.5201	-8.81436	0.098461
CGGA_P298	0.0316344	-18.7084	-19.4456	-14.5837
CGGA_P3	0.684519	-27.2113	-19.4236	0.530984
CGGA_P30	0.17098	-6.22893	-6.00194	0.53367
CGGA_P306	0.125424	-49.5012	-46.0507	-22.1818
CGGA_P308	0.115934	-28.0138	-24.3405	-4.96209
CGGA_P31	0.170929	20.5879	23.0914	19.9006
CGGA_P310	0.327351	17.6811	19.4166	11.4177
CGGA_P311	0.0165607	20.834	21.7642	1.24478
CGGA_P314	0.138613	-33.8538	-30.9797	-20.4835
CGGA_P315	0.249494	-28.3425	-22.7783	-10.7076
CGGA_P316	0.18101	5.12542	6.87031	8.01415
CGGA_P319	12.5106	-0.483521	-3.62105	-1.52869
CGGA_P326	0.0388894	-10.8995	-11.1085	-5.06918
CGGA_P328	0.432336	14.703	10.9054	3.26554
CGGA_P337	0.0889583	20.7244	15.0288	11.507
CGGA_P338	0.669645	14.0427	11.3062	15.002
CGGA_P346	0.0860995	12.6107	13.0194	1.29484
CGGA_P356	0.806028	-10.9721	-7.97806	-9.10139
CGGA_P358	0.109262	21.6457	20.9432	8.16647
CGGA_P364	1.90447	27.3398	27.4725	8.2164
CGGA_P388	0.0722218	26.3374	22.7447	5.54798
CGGA_P392	0.371903	-39.8742	-38.1255	-12.9334
CGGA_P399	0.0567232	-34.9442	-33.8089	-15.9699
CGGA_P416	0.072407	-37	-36.8396	-13.4206
CGGA_P421	3.38878	5.79588	8.04539	7.70114
CGGA_P422	0.191306	-44.9033	-44.3663	-20.1219
CGGA_P437	0.0156424	-53.811	-52.4666	-16.8112
CGGA_P438	1.43132	-12.0025	-12.1184	-4.1326
CGGA_P439	0.202244	-6.75053	1.07292	-1.16186
CGGA_P446	0.0731714	-66.5055	-65.174	-26.4253
CGGA_P461	1.30948	-8.6395	-7.48392	3.18846
CGGA_P468	0.902189	-58.96	-58.1865	-25.0291
CGGA_P483	2.89397	6.30446	3.6803	5.63358
CGGA_P492	0.0239153	-38.524	-38.9328	-15.5246
CGGA_P5	1.64098	43.1014	34.751	15.7831
CGGA_P500	0.00763256	-27.0133	-32.72	-16.8018
CGGA_P501	0.135608	2.80912	-1.42596	-0.587529
CGGA_P505	0.39656	-16.4981	-14.7553	-8.49287
CGGA_P508	0.313138	-35.9521	-33.894	-11.6572
CGGA_P510	0.310643	62.4398	53.6612	30.8169
CGGA_P520	0.0882688	-36.7634	-40.5657	-20.0417
CGGA_P568	1.16571	-30.9852	-27.5202	-13.587
CGGA_P594	2.07195	20.7049	14.2774	6.81236
CGGA_P604	2.25448	-22.8444	-24.763	-5.20564
CGGA_P615	0.117137	-37.2138	-36.1994	-7.49752
CGGA_P623	0.28978	45.4786	40.1906	14.5697
CGGA_P633	0.577791	-2.25267	-5.2045	1.76745
CGGA_P83	0.179742	-2.09997	-3.57414	-6.01224
CGGA_P84	0.0876115	-11.928	-13.2099	-7.1326
CGGA_P86	0.798299	-42.1787	-42.6844	-20.1646
CGGA_P93	0.277324	10.8222	5.50713	-0.658403
CGGA_P98	0.134039	-12.0641	-11.2484	-3.08881

## Sheet: exp_GBM,unique_samples
barcode	PAL2
X274_1_Primary_tumor	49.5973
X478_1_Primary_tumor	71.1889
X274_2_Primary_tumor	49.3375
X478_2_Primary_tumor	85.6103
X478_4_Primary_tumor	69.6039
X197_1_Primary_tumor	38.7555
X197_2_Primary_tumor	26.9378
X223_1_Primary_tumor	92.6556
X223_10_Primary_tumor	27.5309
X223_2_Primary_tumor	63.0195
X223_3_Primary_tumor	89.5611
X223_3_neb_Primary_tumor	56.3717
X223_4_Primary_tumor	56.7968
X223_5_Primary_tumor	88.9897
X223_6_Primary_tumor	37.45
X223_7_Primary_tumor	51.668
X223_7_neb_Primary_tumor	24.0006
X223_8_Primary_tumor	41.4808
X330_1_Primary_tumor	119.585
X330_2_Primary_tumor	107.829
X349_1_Primary_tumor	126.892
X349_2_Primary_tumor	77.6321
X429_1_Primary_tumor	168.463
X429_2_Primary_tumor	150.541
X433_Primary_tumor	93.133
X560_1_Primary_tumor	118.453
X560_2_Primary_tumor	139.163
X560_3_Primary_tumor	138.265
X591_3_Primary_tumor	43.6549
X591_4_Primary_tumor	5.51035
X607_Primary_tumor	120.444
X607_neb_Primary_tumor	97.6143
X613_1_1_Primary_tumor	91.2763
X613_2_1_Primary_tumor	109.068
X613_2_2_Primary_tumor	87.123
X619_2_1_Primary_tumor	100.646
X636_Primary_tumor	133.917
X637_1_Primary_tumor	56.0638
X637_2_Primary_tumor	74.0328
X74_Primary_tumor	48.9612
tu_560_Primary_tumor	85.8513
tu_619_1_Primary_tumor	124.4

## Sheet: exp_GBM,average_samples
barcode	PAL2
274	49.4674
478	75.4677
197	32.8467
223	57.2295
330	113.707
349	102.262
429	159.502
433	93.133
560	120.433
591	24.5826
607	109.029
613	95.8225
619	112.523
636	133.917
637	65.0483
74	48.9612
