# Supplementary material for: Algorithmically Deduced FREM2 Molecular Pathway Is a Potent Grade and Survival Biomarker of Human Gliomas
Source: Cancers (Basel). 2021 Aug 16;13(16):4117. doi: 10.3390/cancers13164117 (PMC8394245; doi:10.3390/cancers13164117)
Supplement: Supplementary file 1 [file cancers-13-04117-s001.zip › Supplementary_File_4.xlsx]

## Sheet: Sheet1
comparison_names	histology composition of LGG group								Abbreviations:
FREM2 expression or pathway activation as predictor(Figure4,5,Table2)
DESeq2,TCGA,OS,LGG	Astrocytoma - 191, Oligoastrocytoma - 127, Oligodendroglioma - 187								A	Astrocytoma
DESeq2,TCGA,OS,LGG,codeletion_and_idh_subgroup	Astrocytoma - 5, Oligoastrocytoma - 31, Oligodendroglioma - 111								AA	Anaplastic Astrocytoma
DESeq2,TCGA,OS,LGG,non_codeletion_and_idh_subgroup	Astrocytoma - 105, Oligoastrocytoma - 64, Oligodendroglioma - 31								O	Oligodendroglioma
DESeq2,TCGA,OS,LGG,only_in_MGMT_meth_samples	Astrocytoma - 141, Oligoastrocytoma - 109, Oligodendroglioma - 167								OA	Oligoastrocytoma
DESeq2,TCGA,OS,LGG,only_in_MGMT_unmeth_samples	Astrocytoma - 50, Oligoastrocytoma - 18, Oligodendroglioma - 20								AOA	Anaplastic Oligoastrocytoma
DESeq2,TCGA,OS,LGG,only_in_IDH_mut_samples	Astrocytoma - 110, Oligoastrocytoma - 95, Oligodendroglioma - 142								AO	Anaplastic Oligodendroglioma
DESeq2,TCGA,OS,LGG,only_in_IDH_wt_samples	Astrocytoma - 80, Oligoastrocytoma - 31, Oligodendroglioma - 44								r	Reccurent
DESeq2,TCGA,PFS,LGG	Astrocytoma - 191, Oligoastrocytoma - 127, Oligodendroglioma - 187
DESeq2,TCGA,PFS,LGG,codeletion_and_idh_subgroup	Astrocytoma - 5, Oligoastrocytoma - 31, Oligodendroglioma - 111
DESeq2,TCGA,PFS,LGG,non_codeletion_and_idh_subgroup	Astrocytoma - 105, Oligoastrocytoma - 64, Oligodendroglioma - 31
DESeq2,TCGA,PFS,LGG,only_in_MGMT_meth_samples	Astrocytoma - 141, Oligoastrocytoma - 109, Oligodendroglioma - 167
DESeq2,TCGA,PFS,LGG,only_in_MGMT_unmeth_samples	Astrocytoma - 50, Oligoastrocytoma - 18, Oligodendroglioma - 20
DESeq2,TCGA,PFS,LGG,only_in_IDH_mut_samples	Astrocytoma - 110, Oligoastrocytoma - 95, Oligodendroglioma - 142
DESeq2,TCGA,PFS,LGG,only_in_IDH_wt_samples	Astrocytoma - 80, Oligoastrocytoma - 31, Oligodendroglioma - 44
DESeq2,CGGA_325,OS,LGG	A - 46, AA - 35, AO - 12, O - 44, rA - 9, rAA - 22, rO - 4
DESeq2,CGGA_325,OS,LGG,codeletion_and_idh_subgroup	AO - 9, O - 40, rO - 4
DESeq2,CGGA_325,OS,LGG,non_codeletion_and_idh_subgroup	A - 38, AA - 11, AO - 1, O - 1, rA - 7, rAA - 15
DESeq2,CGGA_325,OS,LGG,only_in_MGMT_meth_samples	A - 19, AA - 15, AO - 8, O - 22, rA - 3, rAA - 16, rO - 2
DESeq2,CGGA_325,OS,LGG,only_in_MGMT_unmeth_samples	A - 24, AA - 17, AO - 3, O - 17, rA - 3, rAA - 5, rO - 2
DESeq2,CGGA_325,OS,LGG,only_in_IDH_mut_samples	A - 38, AA - 11, AO - 11, O - 41, rA - 7, rAA - 15, rO - 4
DESeq2,CGGA_325,OS,LGG,only_in_IDH_wt_samples	A - 7, AA - 24, AO - 1, O - 3, rA - 2, rAA - 7
DESeq2,CGGA_693,OS,LGG	A - 78, AA - 80, AO - 46, AOA - 15, O - 44, OA - 8, rA - 27, rAA - 69, rAO - 33, rAOA - 5, rO - 14, rOA - 1
DESeq2,CGGA_693,OS,LGG,codeletion_and_idh_subgroup	A - 2, AA - 1, AO - 29, O - 32, rA - 2, rAA - 1, rAO - 25, rO - 12
DESeq2,CGGA_693,OS,LGG,non_codeletion_and_idh_subgroup	A - 42, AA - 44, AO - 3, O - 2, rA - 16, rAA - 47, rAO - 4, rO - 1
DESeq2,CGGA_693,OS,LGG,only_in_MGMT_meth_samples	A - 29, AA - 38, AO - 29, AOA - 8, O - 20, OA - 3, rA - 9, rAA - 37, rAO - 16, rAOA - 2, rO - 9
DESeq2,CGGA_693,OS,LGG,only_in_MGMT_unmeth_samples	A - 26, AA - 29, AO - 10, AOA - 6, O - 14, OA - 4, rA - 10, rAA - 21, rAO - 7, rO - 2
DESeq2,CGGA_693,OS,LGG,only_in_IDH_mut_samples	A - 48, AA - 46, AO - 35, AOA - 5, O - 39, OA - 3, rA - 18, rAA - 48, rAO - 29, rAOA - 3, rO - 13, rOA - 1
DESeq2,CGGA_693,OS,LGG,only_in_IDH_wt_samples	A - 28, AA - 32, AO - 4, O - 1, rA - 6, rAA - 19, rAO - 3, rO - 1
IDH mutation as predictor(Figure5)
TCGA,OS,LGG,IDH	Astrocytoma - 192, Oligoastrocytoma - 128, Oligodendroglioma - 187
TCGA,PFS,LGG,IDH	Astrocytoma - 192, Oligoastrocytoma - 128, Oligodendroglioma - 187
CGGA_325,OS,LGG,IDH	A - 45, AA - 35, AO - 12, O - 44, rA - 9, rAA - 22, rO - 4
CGGA_693,OS,LGG,IDH	A - 76, AA - 78, AO - 39, AOA - 5, O - 40, OA - 3, rA - 24, rAA - 67, rAO - 32, rAOA - 3, rO - 14, rOA - 1
MGMT methylation as predictor(Figure5)
TCGA,OS,LGG,MGMT	Astrocytoma - 193, Oligoastrocytoma - 129, Oligodendroglioma - 188
TCGA,PFS,LGG,MGMT	Astrocytoma - 193, Oligoastrocytoma - 129, Oligodendroglioma - 188
CGGA_325,OS,LGG,MGMT	A - 43, AA - 32, AO - 11, O - 39, rA - 6, rAA - 21, rO - 4
CGGA_693,OS,LGG,MGMT	A - 55, AA - 67, AO - 39, AOA - 14, O - 34, OA - 7, rA - 19, rAA - 58, rAO - 23, rAOA - 2, rO - 11
