# Supplementary material for: Algorithmically Deduced FREM2 Molecular Pathway Is a Potent Grade and Survival Biomarker of Human Gliomas
Source: Cancers (Basel). 2021 Aug 16;13(16):4117. doi: 10.3390/cancers13164117 (PMC8394245; doi:10.3390/cancers13164117)
Supplement: Supplementary file 1 [file cancers-13-04117-s001.zip › Supplementary_File_5.xlsx]

## Sheet: Sheet 1
	IDH_mutation,correlation	IDH_mutation,p-value	MGMT_methylation,correlation	MGMT_methylation,p-value	1p/19q co-deletion in IDH_mut tumors,correlation	1p/19q co-deletion in IDH_mut tumors,p-value
TCGA_GBM	-0.0945283	0.249887	-0.00226491	0.981178	na	na
CGGA_325_GBM	-0.524763	4.63062e-11	-0.311564	0.000234726	na	na
CGGA_693_GBM	-0.269129	3.98228e-05	0.0184698	0.798765	na	na
TCGA_LGG	-0.282358	1.17824e-10	na	na	-0.202466	4.82053e-06
CGGA_325_LGG	-0.359079	1.41447e-06	-0.124201	0.122398	-0.314021	3.04468e-05
CGGA_693_LGG	-0.333169	2.35287e-11	-0.107637	0.0511057	-0.186248	0.000516126
mean	-0.310504		-0.105439		-0.234245
