# Supplementary material for: Algorithmically Deduced FREM2 Molecular Pathway Is a Potent Grade and Survival Biomarker of Human Gliomas
Source: Cancers (Basel). 2021 Aug 16;13(16):4117. doi: 10.3390/cancers13164117 (PMC8394245; doi:10.3390/cancers13164117)
Supplement: Supplementary file 1 [file cancers-13-04117-s001.zip › Supplementary_File_6.xlsx]

## Sheet: Sheet1
	p-value from logrank test
	FREM2 expression	SPRY1 expression
DESeq2,TCGA,OS,GBM	0.375155	0.434603
DESeq2,TCGA,OS,GBM,only_in_MGMT_meth_samples	0.31049	0.508994
DESeq2,TCGA,OS,GBM,only_in_MGMT_unmeth_samples	0.806092	0.224566
DESeq2,TCGA,OS,GBM,only_in_IDH_mut_samples	0.886403	0.198543
DESeq2,TCGA,OS,GBM,only_in_IDH_wt_samples	0.286361	0.217021
DESeq2,TCGA,OS,LGG	8.72665e-06	0.000124848
DESeq2,TCGA,OS,LGG,codeletion_and_idh_subgroup	0.138581	0.558854
DESeq2,TCGA,OS,LGG,only_in_MGMT_meth_samples	0.00554436	0.0139619
DESeq2,TCGA,OS,LGG,only_in_MGMT_unmeth_samples	0.024807	0.008167
DESeq2,TCGA,OS,LGG,only_in_IDH_mut_samples	0.238517	0.0466602
DESeq2,TCGA,OS,LGG,only_in_IDH_wt_samples	3.18449e-07	6.86538e-05
DESeq2,TCGA,PFS,GBM	0.135277	0.616406
DESeq2,TCGA,PFS,GBM,only_in_MGMT_meth_samples	0.112501	0.232959
DESeq2,TCGA,PFS,GBM,only_in_MGMT_unmeth_samples	0.974754	0.0341329
DESeq2,TCGA,PFS,GBM,only_in_IDH_mut_samples	0.632669	0.757111
DESeq2,TCGA,PFS,GBM,only_in_IDH_wt_samples	0.118498	0.375524
DESeq2,TCGA,PFS,LGG	4.45801e-06	0.000406344
DESeq2,TCGA,PFS,LGG,codeletion_and_idh_subgroup	0.0719793	0.320918
DESeq2,TCGA,PFS,LGG,only_in_MGMT_meth_samples	0.00347006	0.0126716
DESeq2,TCGA,PFS,LGG,only_in_MGMT_unmeth_samples	0.000359451	0.121569
DESeq2,TCGA,PFS,LGG,only_in_IDH_mut_samples	0.226301	0.0711612
DESeq2,TCGA,PFS,LGG,only_in_IDH_wt_samples	2.31626e-10	0.00418729
DESeq2,CGGA_325,OS,GBM	0.006852	0.952981
DESeq2,CGGA_325,OS,GBM,only_in_MGMT_meth_samples	0.133175	0.723867
DESeq2,CGGA_325,OS,GBM,only_in_MGMT_unmeth_samples	0.0177283	0.921089
DESeq2,CGGA_325,OS,GBM,only_in_IDH_mut_samples	0.305344	0.0736449
DESeq2,CGGA_325,OS,GBM,only_in_IDH_wt_samples	0.38087	0.398621
DESeq2,CGGA_325,OS,LGG	0.039394	0.00894079
DESeq2,CGGA_325,OS,LGG,codeletion_and_idh_subgroup	0.86833	0.189351												7	4
DESeq2,CGGA_325,OS,LGG,only_in_MGMT_meth_samples	0.0374795	0.0752861
DESeq2,CGGA_325,OS,LGG,only_in_MGMT_unmeth_samples	0.0266056	0.0823632
DESeq2,CGGA_325,OS,LGG,only_in_IDH_mut_samples	0.828099	0.194036
DESeq2,CGGA_325,OS,LGG,only_in_IDH_wt_samples	0.0980535	0.314118
DESeq2,CGGA_693,OS,GBM	0.0190624	0.000594283
DESeq2,CGGA_693,OS,GBM,only_in_MGMT_meth_samples	0.109096	0.0170309
DESeq2,CGGA_693,OS,GBM,only_in_MGMT_unmeth_samples	0.0257234	0.00905472
DESeq2,CGGA_693,OS,GBM,only_in_IDH_mut_samples	0.248111	0.0063316
DESeq2,CGGA_693,OS,GBM,only_in_IDH_wt_samples	0.943309	0.160229
DESeq2,CGGA_693,OS,LGG	5.14608e-08	0.000119594
DESeq2,CGGA_693,OS,LGG,codeletion_and_idh_subgroup	0.247989	0.814812
DESeq2,CGGA_693,OS,LGG,only_in_MGMT_meth_samples	0.000277078	0.0553917
DESeq2,CGGA_693,OS,LGG,only_in_MGMT_unmeth_samples	0.00100743	0.000950189
DESeq2,CGGA_693,OS,LGG,only_in_IDH_mut_samples	0.00255884	0.221328
DESeq2,CGGA_693,OS,LGG,only_in_IDH_wt_samples	0.0121287	0.00029769
